# Supplementary material for: SOX2+ sustentacular cells are stem cells of the postnatal adrenal medulla
Source: Nat Commun. 2025 Jan 2;16:16. doi: 10.1038/s41467-024-55289-5 (PMC11696870; doi:10.1038/s41467-024-55289-5)
Supplement: Supplementary file 4 — Supplementary Data 1 [file 41467_2024_55289_MOESM4_ESM.csv]

	TF	target_gene
0	Sox2	Nck2
1	Sox2	Myo1b
2	Sox2	Lancl1
3	Sox2	Serpine2
4	Sox2	Col6a3
5	Sox2	Pfkfb2
6	Sox2	Smg7
7	Sox2	Ier5
8	Sox2	Zbtb37
9	Sox2	Tgfb2
10	Sox2	Vim
11	Sox2	Gapvd1
12	Sox2	Gsn
13	Sox2	Zeb2
14	Sox2	Epc2
15	Sox2	Hoxd8
16	Sox2	Adal
17	Sox2	Zscan29
18	Sox2	Snx5
19	Sox2	Rin2
20	Sox2	Tomm34
21	Sox2	Sdc4
22	Sox2	Stx16
23	Sox2	Cyp7b1
24	Sox2	Sox2
25	Sox2	Serp1
26	Sox2	Pdgfc
27	Sox2	S100a11
28	Sox2	Rbm15
29	Sox2	Cnn3
30	Sox2	Fnbp1l
31	Sox2	Pdlim5
32	Sox2	Wls
33	Sox2	Wwp1
34	Sox2	Col27a1
35	Sox2	Trim32
36	Sox2	Nfib
37	Sox2	Mysm1
38	Sox2	Foxd3
39	Sox2	Cachd1
40	Sox2	Slc6a9
41	Sox2	Dph2
42	Sox2	Kdm1a
43	Sox2	Camk2n1
44	Sox2	Rheb
45	Sox2	Wdr1
46	Sox2	Pcdh7
47	Sox2	Klf3
48	Sox2	Igfbp7
49	Sox2	A930024E05Rik
50	Sox2	Orai1
51	Sox2	Styxl1
52	Sox2	Gng11
53	Sox2	Capg
54	Sox2	Trnt1
55	Sox2	Vgll4
56	Sox2	Clptm1
57	Sox2	Emp3
58	Sox2	Ttc23
59	Sox2	Arhgef17
60	Sox2	Anapc15
61	Sox2	Mettl9
62	Sox2	Slx1b
63	Sox2	Ctbp2
64	Sox2	Arglu1
65	Sox2	Sfrp1
66	Sox2	Fgfr1
67	Sox2	Rnf122
68	Sox2	Tnks
69	Sox2	Sorbs2
70	Sox2	4930432K21Rik
71	Sox2	Mmp2
72	Sox2	Chmp1a
73	Sox2	Rbm34
74	Sox2	Yap1
75	Sox2	Maml2
76	Sox2	Sept7
77	Sox2	Ubash3b
78	Sox2	Arcn1
79	Sox2	Uaca
80	Sox2	Tle3
81	Sox2	Myo5a
82	Sox2	Dalrd3
83	Sox2	Marcks
84	Sox2	Hnrnph3
85	Sox2	Jmjd1c
86	Sox2	Llph
87	Sox2	Sh3pxd2b
88	Sox2	Slu7
89	Sox2	Sparc
90	Sox2	Tmem107
91	Sox2	Eif5a
92	Sox2	0610010K14Rik
93	Sox2	Pld2
94	Sox2	Tlcd1
95	Sox2	Vezf1
96	Sox2	Mbtd1
97	Sox2	Cbx2
98	Sox2	Dnajb9
99	Sox2	2700097O09Rik
100	Sox2	Psma6
101	Sox2	Zfp36l1
102	Sox2	Sipa1l1
103	Sox2	Gtpbp4
104	Sox2	Ero1lb
105	Sox2	Inhba
106	Sox2	Slc35b3
107	Sox2	Shc3
108	Sox2	Rarb
109	Sox2	Zmiz1
110	Sox2	Zcchc24
111	Sox2	Ncoa4
112	Sox2	Ndrg2
113	Sox2	Lrp10
114	Sox2	Ebf2
115	Sox2	Dis3
116	Sox2	Slitrk6
117	Sox2	Gdnf
118	Sox2	Nipbl
119	Sox2	Myo10
120	Sox2	Snhg18
121	Sox2	Oxr1
122	Sox2	Tatdn1
123	Sox2	Rps19bp1
124	Sox2	Hdac7
125	Sox2	Ccnt1
126	Sox2	Kmt2d
127	Sox2	Hoxc9
128	Sox2	Cbx5
129	Sox2	Mcm4
130	Sox2	Cebpd
131	Sox2	Polr2h
132	Sox2	St6gal1
133	Sox2	Parp9
134	Sox2	Col8a1
135	Sox2	Rgmb
136	Sox2	Crebrf
137	Sox2	Foxp4
138	Sox2	Lpin2
139	Sox2	Lbh
140	Sox2	Gata6
141	Sox2	Lims2
142	Sox2	Hbegf
143	Sox2	Tnfaip8
144	Sox2	1810055G02Rik
145	Sox2	Cfl1
146	Sox2	Pcnx3
147	Sox2	Bad
148	Sox2	Zfp91
149	Sox2	Tle4
150	Sox2	Prkg1
151	Sox2	Cstf2t
152	Sox2	Pank1
153	Sox2	Ubtd1
154	Sox2	Lzts2
155	Sox2	Trim8
156	Sox2	Slk
157	Sox2	Mxi1
158	Sox2	Smndc1
159	Sox2	Gfra1
160	Sox2	Slc35a2
161	Sox2	Mid1ip1
162	Sox2	Ddx3x
163	Sox2	Wdr44
164	Sox2	Bgn
165	Sox2	Tab3
166	Sox2	Prps1
167	Sox2	Maged2
168	Sox2	Tmsb4x
169	Sox10	Prex2
170	Sox10	Dst
171	Sox10	Nck2
172	Sox10	Gulp1
173	Sox10	Col3a1
174	Sox10	Col5a2
175	Sox10	Spats2l
176	Sox10	Kctd18
177	Sox10	Cflar
178	Sox10	Adam23
179	Sox10	Wnt6
180	Sox10	Serpine2
181	Sox10	Lrrfip1
182	Sox10	Cdh19
183	Sox10	Dbi
184	Sox10	Ikbke
185	Sox10	Cdk18
186	Sox10	Csrp1
187	Sox10	Nek7
188	Sox10	Fam129a
189	Sox10	Rgl1
190	Sox10	Lamc1
191	Sox10	Xpr1
192	Sox10	Prdx6
193	Sox10	Mpz
194	Sox10	Dcaf8
195	Sox10	Pea15a
196	Sox10	Atp1a2
197	Sox10	Tagln2
198	Sox10	Itpkb
199	Sox10	Tgfb2
200	Sox10	Ptpn14
201	Sox10	Usp6nl
202	Sox10	Celf2
203	Sox10	Sfmbt2
204	Sox10	Ankrd16
205	Sox10	Vim
206	Sox10	Plxdc2
207	Sox10	Arhgap21
208	Sox10	Sptan1
209	Sox10	Eng
210	Sox10	Gsn
211	Sox10	Ggta1
212	Sox10	Olfml2a
213	Sox10	Zeb2
214	Sox10	Arl5a
215	Sox10	Fign
216	Sox10	Scn7a
217	Sox10	Dync1i2
218	Sox10	Itga6
219	Sox10	Itgav
220	Sox10	Ctnnd1
221	Sox10	Cd44
222	Sox10	Fibin
223	Sox10	Spred1
224	Sox10	B2m
225	Sox10	Gatm
226	Sox10	Sema6d
227	Sox10	Shc4
228	Sox10	Mal
229	Sox10	Prnp
230	Sox10	Cst3
231	Sox10	Mapre1
232	Sox10	Cpne1
233	Sox10	Myl9
234	Sox10	Matn4
235	Sox10	Sdc4
236	Sox10	Elmo2
237	Sox10	Pmepa1
238	Sox10	Rab22a
239	Sox10	Anxa5
240	Sox10	Ankrd50
241	Sox10	Tm4sf1
242	Sox10	Wwtr1
243	Sox10	Fhdc1
244	Sox10	Lmna
245	Sox10	Syt11
246	Sox10	Pbxip1
247	Sox10	4933434E20Rik
248	Sox10	Rab13
249	Sox10	S100a16
250	Sox10	S100a11
251	Sox10	Olfml3
252	Sox10	Dclre1b
253	Sox10	Rhoc
254	Sox10	Cttnbp2nl
255	Sox10	Kcna2
256	Sox10	Taf13
257	Sox10	Dpyd
258	Sox10	Cnn3
259	Sox10	Camk2d
260	Sox10	Nfkb1
261	Sox10	Adh7
262	Sox10	Lmo4
263	Sox10	Ctbs
264	Sox10	Gipc2
265	Sox10	Plag1
266	Sox10	Rbm12b1
267	Sox10	Wwp1
268	Sox10	Ube2j1
269	Sox10	Aco1
270	Sox10	Zcchc7
271	Sox10	Abca1
272	Sox10	Slc44a1
273	Sox10	Epb41l4b
274	Sox10	Ptpn3
275	Sox10	Lpar1
276	Sox10	Col27a1
277	Sox10	Tmem268
278	Sox10	Pappa
279	Sox10	Megf9
280	Sox10	Frmd3
281	Sox10	Nfib
282	Sox10	Adamtsl1
283	Sox10	Jun
284	Sox10	Nfia
285	Sox10	Foxd3
286	Sox10	Osbpl9
287	Sox10	Eps15
288	Sox10	C77080
289	Sox10	Marcksl1
290	Sox10	Sesn2
291	Sox10	Id3
292	Sox10	Hspg2
293	Sox10	Camk2n1
294	Sox10	Tmco4
295	Sox10	Dnajc16
296	Sox10	Plod1
297	Sox10	Ctnnbip1
298	Sox10	Clstn1
299	Sox10	Icmt
300	Sox10	Ajap1
301	Sox10	Ski
302	Sox10	Vwa1
303	Sox10	Agrn
304	Sox10	Krit1
305	Sox10	Fzd1
306	Sox10	Sema3c
307	Sox10	Fgl2
308	Sox10	Kmt2e
309	Sox10	Emilin1
310	Sox10	Lcorl
311	Sox10	Klhl5
312	Sox10	Rfc1
313	Sox10	Limch1
314	Sox10	Clock
315	Sox10	Igfbp7
316	Sox10	Cxcl2
317	Sox10	Art3
318	Sox10	Sparcl1
319	Sox10	Rnf10
320	Sox10	Dynll1
321	Sox10	Plbd2
322	Sox10	Aldh2
323	Sox10	Hspb1
324	Sox10	Lrch4
325	Sox10	Tsc22d4
326	Sox10	Pdgfa
327	Sox10	Actb
328	Sox10	Arpc1b
329	Sox10	Hmgb1
330	Sox10	Kl
331	Sox10	Col1a2
332	Sox10	Pon2
333	Sox10	Pdk4
334	Sox10	Foxp2
335	Sox10	Smo
336	Sox10	Mest
337	Sox10	Cald1
338	Sox10	Gpnmb
339	Sox10	Rab43
340	Sox10	Fbln2
341	Sox10	Chl1
342	Sox10	Rassf4
343	Sox10	Ntf3
344	Sox10	Kcna1
345	Sox10	Ldhb
346	Sox10	Sox5
347	Sox10	Ttyh1
348	Sox10	Apoc1
349	Sox10	Apoe
350	Sox10	Axl
351	Sox10	Ltbp4
352	Sox10	Sirt2
353	Sox10	Fxyd1
354	Sox10	Lgi4
355	Sox10	Fxyd3
356	Sox10	4931406P16Rik
357	Sox10	Rras
358	Sox10	Emp3
359	Sox10	Nav2
360	Sox10	Luzp2
361	Sox10	Nr2f2
362	Sox10	Furin
363	Sox10	Pde8a
364	Sox10	Zfand6
365	Sox10	Prss23
366	Sox10	Serpinh1
367	Sox10	Plekhb1
368	Sox10	Rassf10
369	Sox10	Sox6
370	Sox10	Gprc5b
371	Sox10	Gdpd3
372	Sox10	Htra1
373	Sox10	Oat
374	Sox10	Col4a1
375	Sox10	Col4a2
376	Sox10	Angpt2
377	Sox10	Sfrp1
378	Sox10	Zdhhc2
379	Sox10	Slc7a2
380	Sox10	Sorbs2
381	Sox10	Scrg1
382	Sox10	Ptger1
383	Sox10	Nfix
384	Sox10	4921524J17Rik
385	Sox10	Ccdc102a
386	Sox10	Slc9a5
387	Sox10	Maf
388	Sox10	Sdr42e1
389	Sox10	Irf8
390	Sox10	Sipa1l2
391	Sox10	Pdgfd
392	Sox10	Endod1
393	Sox10	Sept7
394	Sox10	Hepacam
395	Sox10	Ubash3b
396	Sox10	Arhgef12
397	Sox10	Ncam1
398	Sox10	Cryab
399	Sox10	Tspan3
400	Sox10	Rora
401	Sox10	Anxa2
402	Sox10	Rfx7
403	Sox10	Tmod2
404	Sox10	Lysmd2
405	Sox10	Slc17a5
406	Sox10	Trpc1
407	Sox10	Atp1b3
408	Sox10	Rbp1
409	Sox10	Amotl2
410	Sox10	Pcbp4
411	Sox10	Sema3b
412	Sox10	Dag1
413	Sox10	Map4
414	Sox10	Tgfbr2
415	Sox10	Fyco1
416	Sox10	Ppp1r14c
417	Sox10	Akap12
418	Sox10	Sash1
419	Sox10	Samd5
420	Sox10	Utrn
421	Sox10	Adgrg6
422	Sox10	9330159F19Rik
423	Sox10	Marcks
424	Sox10	Lama4
425	Sox10	Fyn
426	Sox10	Slc35f1
427	Sox10	Cep85l
428	Sox10	Fabp7
429	Sox10	P4ha1
430	Sox10	Chst3
431	Sox10	Tspan15
432	Sox10	Hnrnph3
433	Sox10	Jmjd1c
434	Sox10	Ank3
435	Sox10	Slc16a9
436	Sox10	S100b
437	Sox10	Col18a1
438	Sox10	Fstl3
439	Sox10	Gadd45b
440	Sox10	Tcp11l2
441	Sox10	Syn3
442	Sox10	Timp3
443	Sox10	Nup37
444	Sox10	Gas2l3
445	Sox10	Anks1b
446	Sox10	Dusp6
447	Sox10	Slc6a15
448	Sox10	Stat6
449	Sox10	Atp5b
450	Sox10	Myl6
451	Sox10	Erbb3
452	Sox10	Lgalsl
453	Sox10	Sptbn1
454	Sox10	Rhbdf1
455	Sox10	Sh3pxd2b
456	Sox10	Sgcd
457	Sox10	Tbc1d9b
458	Sox10	Jade2
459	Sox10	Pdlim4
460	Sox10	Sparc
461	Sox10	Kcnj12
462	Sox10	Lrrc75a
463	Sox10	Pmp22
464	Sox10	Gas7
465	Sox10	Ctns
466	Sox10	Rab34
467	Sox10	Nf1
468	Sox10	Adap2
469	Sox10	Dusp14
470	Sox10	Col1a1
471	Sox10	Sp2
472	Sox10	Srcin1
473	Sox10	Lasp1
474	Sox10	Med1
475	Sox10	Igfbp4
476	Sox10	Cnp
477	Sox10	Ramp2
478	Sox10	Ubtf
479	Sox10	Tanc2
480	Sox10	Ttyh2
481	Sox10	Rab37
482	Sox10	Timp2
483	Sox10	2810410L24Rik
484	Sox10	Rock2
485	Sox10	Lamb1
486	Sox10	Ahr
487	Sox10	Sostdc1
488	Sox10	Etv1
489	Sox10	Arhgap5
490	Sox10	Psma6
491	Sox10	Nfkbia
492	Sox10	Brms1l
493	Sox10	Frmd6
494	Sox10	Zfp36l1
495	Sox10	Susd6
496	Sox10	Smoc1
497	Sox10	Sipa1l1
498	Sox10	Numb
499	Sox10	Nrxn3
500	Sox10	Fbln5
501	Sox10	Ckb
502	Sox10	Crip2
503	Sox10	Klf6
504	Sox10	Dip2c
505	Sox10	Zmynd11
506	Sox10	Mtr
507	Sox10	Nid1
508	Sox10	Inhba
509	Sox10	Sugct
510	Sox10	Nrn1
511	Sox10	Atxn1
512	Sox10	Ptch1
513	Sox10	Rhobtb3
514	Sox10	Mef2c
515	Sox10	Hapln1
516	Sox10	Atp6ap1l
517	Sox10	Homer1
518	Sox10	Iqgap2
519	Sox10	Pik3r1
520	Sox10	Srek1ip1
521	Sox10	Gpx8
522	Sox10	Fst
523	Sox10	Itga2
524	Sox10	Itga1
525	Sox10	Ptprg
526	Sox10	Zswim8
527	Sox10	Sh3bp5
528	Sox10	Ccser2
529	Sox10	Fermt2
530	Sox10	Cgrrf1
531	Sox10	Ktn1
532	Sox10	Ndrg2
533	Sox10	Mmp14
534	Sox10	Cmtm5
535	Sox10	Nfatc4
536	Sox10	Dleu2
537	Sox10	Fzd3
538	Sox10	Itm2b
539	Sox10	Lcp1
540	Sox10	Tpt1
541	Sox10	Tbc1d4
542	Sox10	Spry2
543	Sox10	Mbnl2
544	Sox10	Selenop
545	Sox10	Ccdc152
546	Sox10	Ghr
547	Sox10	Egflam
548	Sox10	Golph3
549	Sox10	Pdzd2
550	Sox10	Myo10
551	Sox10	Laptm4b
552	Sox10	Rnf19a
553	Sox10	Ankrd46
554	Sox10	Klf10
555	Sox10	Azin1
556	Sox10	Rad21
557	Sox10	Zhx1
558	Sox10	Tmem65
559	Sox10	Ndrg1
560	Sox10	Card10
561	Sox10	Lgals1
562	Sox10	Sox10
563	Sox10	Cyb5r3
564	Sox10	Senp1
565	Sox10	Lima1
566	Sox10	Atg101
567	Sox10	1810013L24Rik
568	Sox10	Cebpd
569	Sox10	Serpind1
570	Sox10	Igf2bp2
571	Sox10	Apod
572	Sox10	Tnk2
573	Sox10	Lrch3
574	Sox10	Arhgap31
575	Sox10	Zbtb20
576	Sox10	Cadm2
577	Sox10	Gbe1
578	Sox10	Mir99ahg
579	Sox10	Adamts5
580	Sox10	Qk
581	Sox10	Has1
582	Sox10	Paqr4
583	Sox10	Nudt3
584	Sox10	Anks1
585	Sox10	Cdkn1a
586	Sox10	H2-K1
587	Sox10	C4b
588	Sox10	Msh5
589	Sox10	H2-D1
590	Sox10	Runx2
591	Sox10	Nfya
592	Sox10	Daam2
593	Sox10	Rab5a
594	Sox10	Ptprs
595	Sox10	Dlgap1
596	Sox10	Myl12a
597	Sox10	Lbh
598	Sox10	Ston1
599	Sox10	Zeb1
600	Sox10	Kif5b
601	Sox10	Mpp7
602	Sox10	Fzd8
603	Sox10	Garem1
604	Sox10	Dtna
605	Sox10	Pkd2l2
606	Sox10	Gfra3
607	Sox10	Ctnna1
608	Sox10	1700066B19Rik
609	Sox10	Hbegf
610	Sox10	Pcdh1
611	Sox10	Csnk1a1
612	Sox10	Bvht
613	Sox10	Afap1l1
614	Sox10	Pard6g
615	Sox10	Mbp
616	Sox10	Zadh2
617	Sox10	Pola2
618	Sox10	Ahnak
619	Sox10	Carnmt1
620	Sox10	Trpm3
621	Sox10	Klf9
622	Sox10	Plce1
623	Sox10	Sorbs1
624	Sox10	Sfrp5
625	Sox10	Trim8
626	Sox10	Sh3pxd2a
627	Sox10	Stn1
628	Sox10	Itprip
629	Sox10	Sorcs1
630	Sox10	Add3
631	Sox10	Gfra1
632	Sox10	Shroom4
633	Sox10	Zdhhc9
634	Sox10	Aifm1
635	Sox10	Firre
636	Sox10	Vma21
637	Sox10	Bgn
638	Sox10	Srpk3
639	Sox10	L1cam
640	Sox10	Pls3
641	Sox10	Dmd
642	Sox10	Foxo4
643	Sox10	Nlgn3
644	Sox10	Itm2a
645	Sox10	Diaph2
646	Sox10	Tceal8
647	Sox10	Plp1
648	Sox10	Col4a5
649	Sox10	Sat1
650	Sox10	Ctps2
651	Sox10	Vegfd
652	Sox10	Gpm6b
653	Sox10	Tmsb4x
