# Supplementary material for: SOX2+ sustentacular cells are stem cells of the postnatal adrenal medulla
Source: Nat Commun. 2025 Jan 2;16:16. doi: 10.1038/s41467-024-55289-5 (PMC11696870; doi:10.1038/s41467-024-55289-5)
Supplement: Supplementary file 5 — Supplementary Data 2 [file 41467_2024_55289_MOESM5_ESM.csv]

	TF	target_gene
0	Sox2 (Medulla)	Nck2
1	Sox2 (Medulla)	Myo1b
2	Sox2 (Medulla)	Lancl1
3	Sox2 (Medulla)	Serpine2
4	Sox2 (Medulla)	Col6a3
5	Sox2 (Medulla)	Pfkfb2
6	Sox2 (Medulla)	Smg7
7	Sox2 (Medulla)	Ier5
8	Sox2 (Medulla)	Zbtb37
9	Sox2 (Medulla)	Tgfb2
10	Sox2 (Medulla)	Vim
11	Sox2 (Medulla)	Gapvd1
12	Sox2 (Medulla)	Gsn
13	Sox2 (Medulla)	Zeb2
14	Sox2 (Medulla)	Epc2
15	Sox2 (Medulla)	Hoxd8
16	Sox2 (Medulla)	Adal
17	Sox2 (Medulla)	Zscan29
18	Sox2 (Medulla)	Snx5
19	Sox2 (Medulla)	Rin2
20	Sox2 (Medulla)	Tomm34
21	Sox2 (Medulla)	Sdc4
22	Sox2 (Medulla)	Stx16
23	Sox2 (Medulla)	Cyp7b1
24	Sox2 (Medulla)	Sox2
25	Sox2 (Medulla)	Serp1
26	Sox2 (Medulla)	Pdgfc
27	Sox2 (Medulla)	S100a11
28	Sox2 (Medulla)	Rbm15
29	Sox2 (Medulla)	Cnn3
30	Sox2 (Medulla)	Fnbp1l
31	Sox2 (Medulla)	Pdlim5
32	Sox2 (Medulla)	Wls
33	Sox2 (Medulla)	Wwp1
34	Sox2 (Medulla)	Col27a1
35	Sox2 (Medulla)	Trim32
36	Sox2 (Medulla)	Nfib
37	Sox2 (Medulla)	Mysm1
38	Sox2 (Medulla)	Foxd3
39	Sox2 (Medulla)	Cachd1
40	Sox2 (Medulla)	Slc6a9
41	Sox2 (Medulla)	Dph2
42	Sox2 (Medulla)	Kdm1a
43	Sox2 (Medulla)	Camk2n1
44	Sox2 (Medulla)	Rheb
45	Sox2 (Medulla)	Wdr1
46	Sox2 (Medulla)	Pcdh7
47	Sox2 (Medulla)	Klf3
48	Sox2 (Medulla)	Igfbp7
49	Sox2 (Medulla)	A930024E05Rik
50	Sox2 (Medulla)	Orai1
51	Sox2 (Medulla)	Styxl1
52	Sox2 (Medulla)	Gng11
53	Sox2 (Medulla)	Capg
54	Sox2 (Medulla)	Trnt1
55	Sox2 (Medulla)	Vgll4
56	Sox2 (Medulla)	Clptm1
57	Sox2 (Medulla)	Emp3
58	Sox2 (Medulla)	Ttc23
59	Sox2 (Medulla)	Arhgef17
60	Sox2 (Medulla)	Anapc15
61	Sox2 (Medulla)	Mettl9
62	Sox2 (Medulla)	Slx1b
63	Sox2 (Medulla)	Ctbp2
64	Sox2 (Medulla)	Arglu1
65	Sox2 (Medulla)	Sfrp1
66	Sox2 (Medulla)	Fgfr1
67	Sox2 (Medulla)	Rnf122
68	Sox2 (Medulla)	Tnks
69	Sox2 (Medulla)	Sorbs2
70	Sox2 (Medulla)	4930432K21Rik
71	Sox2 (Medulla)	Mmp2
72	Sox2 (Medulla)	Chmp1a
73	Sox2 (Medulla)	Rbm34
74	Sox2 (Medulla)	Yap1
75	Sox2 (Medulla)	Maml2
76	Sox2 (Medulla)	Sept7
77	Sox2 (Medulla)	Ubash3b
78	Sox2 (Medulla)	Arcn1
79	Sox2 (Medulla)	Uaca
80	Sox2 (Medulla)	Tle3
81	Sox2 (Medulla)	Myo5a
82	Sox2 (Medulla)	Dalrd3
83	Sox2 (Medulla)	Marcks
84	Sox2 (Medulla)	Hnrnph3
85	Sox2 (Medulla)	Jmjd1c
86	Sox2 (Medulla)	Llph
87	Sox2 (Medulla)	Sh3pxd2b
88	Sox2 (Medulla)	Slu7
89	Sox2 (Medulla)	Sparc
90	Sox2 (Medulla)	Tmem107
91	Sox2 (Medulla)	Eif5a
92	Sox2 (Medulla)	0610010K14Rik
93	Sox2 (Medulla)	Pld2
94	Sox2 (Medulla)	Tlcd1
95	Sox2 (Medulla)	Vezf1
96	Sox2 (Medulla)	Mbtd1
97	Sox2 (Medulla)	Cbx2
98	Sox2 (Medulla)	Dnajb9
99	Sox2 (Medulla)	2700097O09Rik
100	Sox2 (Medulla)	Psma6
101	Sox2 (Medulla)	Zfp36l1
102	Sox2 (Medulla)	Sipa1l1
103	Sox2 (Medulla)	Gtpbp4
104	Sox2 (Medulla)	Ero1lb
105	Sox2 (Medulla)	Inhba
106	Sox2 (Medulla)	Slc35b3
107	Sox2 (Medulla)	Shc3
108	Sox2 (Medulla)	Rarb
109	Sox2 (Medulla)	Zmiz1
110	Sox2 (Medulla)	Zcchc24
111	Sox2 (Medulla)	Ncoa4
112	Sox2 (Medulla)	Ndrg2
113	Sox2 (Medulla)	Lrp10
114	Sox2 (Medulla)	Ebf2
115	Sox2 (Medulla)	Dis3
116	Sox2 (Medulla)	Slitrk6
117	Sox2 (Medulla)	Gdnf
118	Sox2 (Medulla)	Nipbl
119	Sox2 (Medulla)	Myo10
120	Sox2 (Medulla)	Snhg18
121	Sox2 (Medulla)	Oxr1
122	Sox2 (Medulla)	Tatdn1
123	Sox2 (Medulla)	Rps19bp1
124	Sox2 (Medulla)	Hdac7
125	Sox2 (Medulla)	Ccnt1
126	Sox2 (Medulla)	Kmt2d
127	Sox2 (Medulla)	Hoxc9
128	Sox2 (Medulla)	Cbx5
129	Sox2 (Medulla)	Mcm4
130	Sox2 (Medulla)	Cebpd
131	Sox2 (Medulla)	Polr2h
132	Sox2 (Medulla)	St6gal1
133	Sox2 (Medulla)	Parp9
134	Sox2 (Medulla)	Col8a1
135	Sox2 (Medulla)	Rgmb
136	Sox2 (Medulla)	Crebrf
137	Sox2 (Medulla)	Foxp4
138	Sox2 (Medulla)	Lpin2
139	Sox2 (Medulla)	Lbh
140	Sox2 (Medulla)	Gata6
141	Sox2 (Medulla)	Lims2
142	Sox2 (Medulla)	Hbegf
143	Sox2 (Medulla)	Tnfaip8
144	Sox2 (Medulla)	1810055G02Rik
145	Sox2 (Medulla)	Cfl1
146	Sox2 (Medulla)	Pcnx3
147	Sox2 (Medulla)	Bad
148	Sox2 (Medulla)	Zfp91
149	Sox2 (Medulla)	Tle4
150	Sox2 (Medulla)	Prkg1
151	Sox2 (Medulla)	Cstf2t
152	Sox2 (Medulla)	Pank1
153	Sox2 (Medulla)	Ubtd1
154	Sox2 (Medulla)	Lzts2
155	Sox2 (Medulla)	Trim8
156	Sox2 (Medulla)	Slk
157	Sox2 (Medulla)	Mxi1
158	Sox2 (Medulla)	Smndc1
159	Sox2 (Medulla)	Gfra1
160	Sox2 (Medulla)	Slc35a2
161	Sox2 (Medulla)	Mid1ip1
162	Sox2 (Medulla)	Ddx3x
163	Sox2 (Medulla)	Wdr44
164	Sox2 (Medulla)	Bgn
165	Sox2 (Medulla)	Tab3
166	Sox2 (Medulla)	Prps1
167	Sox2 (Medulla)	Maged2
168	Sox2 (Medulla)	Tmsb4x
169	Sox2 (Dev. Glia)	Aox3
170	Sox2 (Dev. Glia)	Gigyf2
171	Sox2 (Dev. Glia)	Lemd1
172	Sox2 (Dev. Glia)	Ackr3
173	Sox2 (Dev. Glia)	Apobec4
174	Sox2 (Dev. Glia)	Zbtb18
175	Sox2 (Dev. Glia)	Celf2
176	Sox2 (Dev. Glia)	Notch1
177	Sox2 (Dev. Glia)	Fubp3
178	Sox2 (Dev. Glia)	Cntrl
179	Sox2 (Dev. Glia)	Lgr4
180	Sox2 (Dev. Glia)	Top1
181	Sox2 (Dev. Glia)	Skida1
182	Sox2 (Dev. Glia)	Nrarp
183	Sox2 (Dev. Glia)	Gca
184	Sox2 (Dev. Glia)	Olfr1303
185	Sox2 (Dev. Glia)	Id1
186	Sox2 (Dev. Glia)	Wfdc9
187	Sox2 (Dev. Glia)	Adnp
188	Sox2 (Dev. Glia)	Cenpe
189	Sox2 (Dev. Glia)	Arhgef26
190	Sox2 (Dev. Glia)	Col25a1
191	Sox2 (Dev. Glia)	Depdc1a
192	Sox2 (Dev. Glia)	Hey1
193	Sox2 (Dev. Glia)	Sox2
194	Sox2 (Dev. Glia)	Arnt
195	Sox2 (Dev. Glia)	Hist2h4
196	Sox2 (Dev. Glia)	Phtf1
197	Sox2 (Dev. Glia)	Lmo4
198	Sox2 (Dev. Glia)	Mier1
199	Sox2 (Dev. Glia)	Eps15
200	Sox2 (Dev. Glia)	Pou3f2
201	Sox2 (Dev. Glia)	E130114P18Rik
202	Sox2 (Dev. Glia)	Calr4
203	Sox2 (Dev. Glia)	Id3
204	Sox2 (Dev. Glia)	Klhdc7a
205	Sox2 (Dev. Glia)	Pdpn
206	Sox2 (Dev. Glia)	Hes5
207	Sox2 (Dev. Glia)	Slc4a4
208	Sox2 (Dev. Glia)	Atp8a1
209	Sox2 (Dev. Glia)	Mlxipl
210	Sox2 (Dev. Glia)	Pds5b
211	Sox2 (Dev. Glia)	Fgfr3
212	Sox2 (Dev. Glia)	Vmn2r10
213	Sox2 (Dev. Glia)	Lfng
214	Sox2 (Dev. Glia)	Bri3
215	Sox2 (Dev. Glia)	Lrrtm4
216	Sox2 (Dev. Glia)	Mgam
217	Sox2 (Dev. Glia)	Ccnd2
218	Sox2 (Dev. Glia)	Lrrc4
219	Sox2 (Dev. Glia)	Cpa5
220	Sox2 (Dev. Glia)	Akr1b10
221	Sox2 (Dev. Glia)	H1fx
222	Sox2 (Dev. Glia)	Tead2
223	Sox2 (Dev. Glia)	Sv2b
224	Sox2 (Dev. Glia)	Zfp710
225	Sox2 (Dev. Glia)	Arhgef17
226	Sox2 (Dev. Glia)	St5
227	Sox2 (Dev. Glia)	Sox6
228	Sox2 (Dev. Glia)	Psg21
229	Sox2 (Dev. Glia)	Gtf2h1
230	Sox2 (Dev. Glia)	Gm20744
231	Sox2 (Dev. Glia)	Rassf10
232	Sox2 (Dev. Glia)	Cdkn1c
233	Sox2 (Dev. Glia)	Pknox2
234	Sox2 (Dev. Glia)	Ptpn9
235	Sox2 (Dev. Glia)	Smad3
236	Sox2 (Dev. Glia)	2900079G21Rik
237	Sox2 (Dev. Glia)	Gadl1
238	Sox2 (Dev. Glia)	Herpud2
239	Sox2 (Dev. Glia)	AF529169
240	Sox2 (Dev. Glia)	Rbp2
241	Sox2 (Dev. Glia)	Fam198a
242	Sox2 (Dev. Glia)	Tmem158
243	Sox2 (Dev. Glia)	Arhgef6
244	Sox2 (Dev. Glia)	Sh3kbp1
245	Sox2 (Dev. Glia)	Slitrk2
246	Sox2 (Dev. Glia)	Zc4h2
247	Sox2 (Dev. Glia)	Ogt
248	Sox2 (Dev. Glia)	Chst11
249	Sox2 (Dev. Glia)	Hmga2
250	Sox2 (Dev. Glia)	Marcks
251	Sox2 (Dev. Glia)	Fabp7
252	Sox2 (Dev. Glia)	Mir7662
253	Sox2 (Dev. Glia)	Mbd6
254	Sox2 (Dev. Glia)	Col23a1
255	Sox2 (Dev. Glia)	Msi2
256	Sox2 (Dev. Glia)	Tbx2
257	Sox2 (Dev. Glia)	Gm11538
258	Sox2 (Dev. Glia)	Hoxb9
259	Sox2 (Dev. Glia)	Mir5119
260	Sox2 (Dev. Glia)	Stat5a
261	Sox2 (Dev. Glia)	Rnd2
262	Sox2 (Dev. Glia)	Gm11627
263	Sox2 (Dev. Glia)	1810010H24Rik
264	Sox2 (Dev. Glia)	C1qtnf1
265	Sox2 (Dev. Glia)	Id2
266	Sox2 (Dev. Glia)	Zfp36l1
267	Sox2 (Dev. Glia)	Rhobtb3
268	Sox2 (Dev. Glia)	Adamts6
269	Sox2 (Dev. Glia)	Hist1h4f
270	Sox2 (Dev. Glia)	Hist1h1d
271	Sox2 (Dev. Glia)	Slc17a4
272	Sox2 (Dev. Glia)	Tfap2a
273	Sox2 (Dev. Glia)	Cts8-ps
274	Sox2 (Dev. Glia)	Nr2f1
275	Sox2 (Dev. Glia)	Dennd6a
276	Sox2 (Dev. Glia)	Lrtm1
277	Sox2 (Dev. Glia)	Il25
278	Sox2 (Dev. Glia)	Pcdh8
279	Sox2 (Dev. Glia)	Pcdh17
280	Sox2 (Dev. Glia)	Ednrb
281	Sox2 (Dev. Glia)	Cdh10
282	Sox2 (Dev. Glia)	Col22a1
283	Sox2 (Dev. Glia)	Gdnf
284	Sox2 (Dev. Glia)	Hotair
285	Sox2 (Dev. Glia)	Dlg1
286	Sox2 (Dev. Glia)	Boc
287	Sox2 (Dev. Glia)	Mis18a
288	Sox2 (Dev. Glia)	Zbtb21
289	Sox2 (Dev. Glia)	Vit
290	Sox2 (Dev. Glia)	Cldn9
291	Sox2 (Dev. Glia)	Srf
292	Sox2 (Dev. Glia)	Pcdhb5
293	Sox2 (Dev. Glia)	Pank1
294	Sox2 (Dev. Glia)	Pdlim1
295	Sox2 (Dev. Glia)	Trim8
296	Sox2 (Dev. Glia)	Pdcd4
