# Supplementary material for: SOX2+ sustentacular cells are stem cells of the postnatal adrenal medulla
Source: Nat Commun. 2025 Jan 2;16:16. doi: 10.1038/s41467-024-55289-5 (PMC11696870; doi:10.1038/s41467-024-55289-5)
Supplement: Supplementary file 7 — Source Data [file 41467_2024_55289_MOESM7_ESM.zip]

Archive with 476 entries (359 files):
- analyses/
- analyses/087BC764-0047-4192-8BBA-B342A7F08842/
- analyses/087BC764-0047-4192-8BBA-B342A7F08842/constants.json
- analyses/087BC764-0047-4192-8BBA-B342A7F08842/floating_notes/
- analyses/087BC764-0047-4192-8BBA-B342A7F08842/floating_notes/D21170B0-1761-4860-9570-28A1C9AED908.json
- analyses/087BC764-0047-4192-8BBA-B342A7F08842/parameters.dt
- analyses/087BC764-0047-4192-8BBA-B342A7F08842/parameters.json
- analyses/087BC764-0047-4192-8BBA-B342A7F08842/results.json
- analyses/087BC764-0047-4192-8BBA-B342A7F08842/result_sheets/
- analyses/087BC764-0047-4192-8BBA-B342A7F08842/result_sheets/61C3D29C-5289-4863-8A7E-8056B3FE0163.json
- analyses/087BC764-0047-4192-8BBA-B342A7F08842/result_sheets/E17783EF-8D89-403E-8D26-48A8F0BBF543.json
- analyses/087BC764-0047-4192-8BBA-B342A7F08842/sheet.json
- analyses/13036F34-ED27-430C-9675-38244E0B179D/
- analyses/13036F34-ED27-430C-9675-38244E0B179D/constants.json
- analyses/13036F34-ED27-430C-9675-38244E0B179D/floating_notes/
- analyses/13036F34-ED27-430C-9675-38244E0B179D/floating_notes/0A98314B-CE27-4305-AC20-EA8A5AD71A75.json
- analyses/13036F34-ED27-430C-9675-38244E0B179D/parameters.dt
- analyses/13036F34-ED27-430C-9675-38244E0B179D/parameters.json
- analyses/13036F34-ED27-430C-9675-38244E0B179D/results.json
- analyses/13036F34-ED27-430C-9675-38244E0B179D/result_sheets/
- analyses/13036F34-ED27-430C-9675-38244E0B179D/result_sheets/C2F911AE-A42E-43AC-8073-DB25E564098A.json
- analyses/13036F34-ED27-430C-9675-38244E0B179D/result_sheets/E26DCB0E-737A-42DA-ABCA-594907A86DE9.json
- analyses/13036F34-ED27-430C-9675-38244E0B179D/sheet.json
- analyses/2CB9EDA0-4A67-4731-B142-1DCE31EDBB73/
- analyses/2CB9EDA0-4A67-4731-B142-1DCE31EDBB73/constants.json
- analyses/2CB9EDA0-4A67-4731-B142-1DCE31EDBB73/parameters.dt
- analyses/2CB9EDA0-4A67-4731-B142-1DCE31EDBB73/parameters.json
- analyses/2CB9EDA0-4A67-4731-B142-1DCE31EDBB73/results.json
- analyses/2CB9EDA0-4A67-4731-B142-1DCE31EDBB73/result_sheets/
- analyses/2CB9EDA0-4A67-4731-B142-1DCE31EDBB73/result_sheets/46B0C33F-3A08-42B9-9B58-1257A8B35328.json
- analyses/2CB9EDA0-4A67-4731-B142-1DCE31EDBB73/result_sheets/F253A001-8777-47A5-9F0F-B417B629384F.json
- analyses/2CB9EDA0-4A67-4731-B142-1DCE31EDBB73/sheet.json
- analyses/2DDFA52E-B1E7-47DD-8E7B-EE3F190FDEC7/
- analyses/2DDFA52E-B1E7-47DD-8E7B-EE3F190FDEC7/constants.json
- analyses/2DDFA52E-B1E7-47DD-8E7B-EE3F190FDEC7/parameters.dt
- analyses/2DDFA52E-B1E7-47DD-8E7B-EE3F190FDEC7/parameters.json
- analyses/2DDFA52E-B1E7-47DD-8E7B-EE3F190FDEC7/results.json
- analyses/2DDFA52E-B1E7-47DD-8E7B-EE3F190FDEC7/result_sheets/
- analyses/2DDFA52E-B1E7-47DD-8E7B-EE3F190FDEC7/result_sheets/197983C8-DD2A-4C63-A1FD-740B34AEF8A5.json
- analyses/2DDFA52E-B1E7-47DD-8E7B-EE3F190FDEC7/result_sheets/3A4D7ECA-5EED-4742-8039-44F01B71B2C0.json
- analyses/2DDFA52E-B1E7-47DD-8E7B-EE3F190FDEC7/sheet.json
- analyses/6A0C0FF7-C459-4C6E-B09C-1BC1CE213A53/
- analyses/6A0C0FF7-C459-4C6E-B09C-1BC1CE213A53/floating_notes/
- analyses/6A0C0FF7-C459-4C6E-B09C-1BC1CE213A53/floating_notes/D8A3DEB8-A14D-4ACE-B400-6D64277363A3.json
- analyses/95AD763E-AC00-4596-A723-54E873055CF6/
- analyses/95AD763E-AC00-4596-A723-54E873055CF6/constants.json
- analyses/95AD763E-AC00-4596-A723-54E873055CF6/parameters.dt
- analyses/95AD763E-AC00-4596-A723-54E873055CF6/parameters.json
- analyses/95AD763E-AC00-4596-A723-54E873055CF6/results.json
- analyses/95AD763E-AC00-4596-A723-54E873055CF6/result_sheets/
- analyses/95AD763E-AC00-4596-A723-54E873055CF6/result_sheets/A18CADFE-BC42-41FD-9CCD-5CA36491F6AD.json
- analyses/95AD763E-AC00-4596-A723-54E873055CF6/result_sheets/BE047178-CCD4-432A-95CF-56DE1E89EC4C.json
- analyses/95AD763E-AC00-4596-A723-54E873055CF6/sheet.json
- analyses/A5E33D9D-FCB3-44B2-8AD2-6986C541E8F1/
- analyses/A5E33D9D-FCB3-44B2-8AD2-6986C541E8F1/constants.json
- analyses/A5E33D9D-FCB3-44B2-8AD2-6986C541E8F1/floating_notes/
- analyses/A5E33D9D-FCB3-44B2-8AD2-6986C541E8F1/floating_notes/6D31F038-0EE0-4E7D-BC85-70BC35CED1A6.json
- analyses/A5E33D9D-FCB3-44B2-8AD2-6986C541E8F1/parameters.dt
- analyses/A5E33D9D-FCB3-44B2-8AD2-6986C541E8F1/parameters.json
- analyses/A5E33D9D-FCB3-44B2-8AD2-6986C541E8F1/results.json
- analyses/A5E33D9D-FCB3-44B2-8AD2-6986C541E8F1/result_sheets/
- analyses/A5E33D9D-FCB3-44B2-8AD2-6986C541E8F1/result_sheets/8CE280BC-3038-4A40-9388-E37809254631.json
- analyses/A5E33D9D-FCB3-44B2-8AD2-6986C541E8F1/sheet.json
- analyses/A65FDB78-FBFB-4033-8314-92BFE8E54349/
- analyses/A65FDB78-FBFB-4033-8314-92BFE8E54349/floating_notes/
- analyses/A65FDB78-FBFB-4033-8314-92BFE8E54349/floating_notes/9E328CA4-B91A-4D2E-B67E-95E4D9B538BF.json
- analyses/B9ED59C3-2142-4162-843E-1094AFE1D9EE/
- analyses/B9ED59C3-2142-4162-843E-1094AFE1D9EE/floating_notes/
- analyses/B9ED59C3-2142-4162-843E-1094AFE1D9EE/floating_notes/96F4F752-40A4-40F5-8FFB-E3D0F67B0912.json
- analyses/BB2795B6-6028-45E4-B49F-9CB80C16913F/
- analyses/BB2795B6-6028-45E4-B49F-9CB80C16913F/floating_notes/
- analyses/BB2795B6-6028-45E4-B49F-9CB80C16913F/floating_notes/B33B7A1E-E075-4AF5-86AB-7A25032BA147.json
- analyses/C08AEABF-E612-465B-9F30-CE24A6F956BB/
- analyses/C08AEABF-E612-465B-9F30-CE24A6F956BB/floating_notes/
- analyses/C08AEABF-E612-465B-9F30-CE24A6F956BB/floating_notes/A0BDA0B7-D351-4EE6-82F6-C0481DC1300B.json
- analyses/D8926376-6118-4263-B5F2-6924B2CF9548/
- analyses/D8926376-6118-4263-B5F2-6924B2CF9548/constants.json
- analyses/D8926376-6118-4263-B5F2-6924B2CF9548/parameters.dt
- analyses/D8926376-6118-4263-B5F2-6924B2CF9548/parameters.json
- analyses/D8926376-6118-4263-B5F2-6924B2CF9548/results.json
- analyses/D8926376-6118-4263-B5F2-6924B2CF9548/result_sheets/
- analyses/D8926376-6118-4263-B5F2-6924B2CF9548/result_sheets/167F58EA-E73E-4249-9C8C-9D3977336E4B.json
- analyses/D8926376-6118-4263-B5F2-6924B2CF9548/result_sheets/F5D6BF97-2384-4231-9063-80F20ED6D874.json
- analyses/D8926376-6118-4263-B5F2-6924B2CF9548/sheet.json
- analyses/D991FAE0-E031-4DE3-9773-A7BE38304385/
- analyses/D991FAE0-E031-4DE3-9773-A7BE38304385/constants.json
- analyses/D991FAE0-E031-4DE3-9773-A7BE38304385/floating_notes/
- analyses/D991FAE0-E031-4DE3-9773-A7BE38304385/floating_notes/A334235F-7F23-46A6-AFE5-CFA2343B18D9.json
- analyses/D991FAE0-E031-4DE3-9773-A7BE38304385/parameters.dt
- analyses/D991FAE0-E031-4DE3-9773-A7BE38304385/parameters.json
- analyses/D991FAE0-E031-4DE3-9773-A7BE38304385/results.json
- analyses/D991FAE0-E031-4DE3-9773-A7BE38304385/result_sheets/
- analyses/D991FAE0-E031-4DE3-9773-A7BE38304385/result_sheets/8CF8D45A-9431-4208-B844-DBBDB8378CFC.json
- analyses/D991FAE0-E031-4DE3-9773-A7BE38304385/sheet.json
- analyses/E570DB84-36A1-4945-B765-954ECFB05140/
- analyses/E570DB84-36A1-4945-B765-954ECFB05140/floating_notes/
- analyses/E570DB84-36A1-4945-B765-954ECFB05140/floating_notes/5DF4B7E9-8AA1-4E68-AE0F-6178C4A42DC2.json
- analyses/E5C02100-6537-46BE-8A6E-CD2D696EEAF3/
- analyses/E5C02100-6537-46BE-8A6E-CD2D696EEAF3/floating_notes/
- analyses/E5C02100-6537-46BE-8A6E-CD2D696EEAF3/floating_notes/02E04750-1B17-4AA0-A275-E72012447221.json
- data/
- data/sets/
- data/sets/03EB9C2A-C765-45F3-AB72-667BA9116298.json
- data/sets/055BE893-0CEE-4EC1-9E33-21072546A989.json
- data/sets/065C5A3F-EB5A-4692-9E14-EDC6800E8292.json
- data/sets/0915C135-02D0-48C0-8CED-7C8214D09333.json
- data/sets/0F3FE057-0AD1-4289-B0E8-B416935DCA44.json
- data/sets/119E3F7E-C784-4CF4-B5C5-B335F028F09A.json
- data/sets/11FBE850-3491-4001-9C9C-CBA9D7A7A0ED.json
- data/sets/145765EE-47D3-4B31-A4AA-8EFCC645E6DD.json
- data/sets/18EF3168-16EA-48D2-A8FF-6B443BE49510.json
- data/sets/1C4335F9-31BC-4E43-B58B-964224B3A024.json
- data/sets/1CA097DB-C816-4D4F-B412-D7E0F675FFC0.json
- data/sets/1E78D448-4A6A-4174-A80A-BCFEBA6A8496.json
- data/sets/1EBB19BB-16AF-4985-A4BB-161965714FB8.json
- data/sets/20CDFA8B-7D5E-478E-ADD3-532FCEEB7BCB.json
- data/sets/22336142-06A5-42CF-9BBB-D17389041B28.json
- data/sets/23C30EA9-1FD3-47AB-8AA6-F9AF9AF07573.json
- data/sets/2468A86F-2D94-4863-8FE7-D8DFA671383C.json
- data/sets/261C4580-E8C4-49E0-BB27-A55C36C7A4DE.json
- data/sets/265E7E19-95FE-4CC7-9505-0484E34C9033.json
- data/sets/29070CB3-4832-4DDA-9E59-DA022554B8A1.json
- data/sets/2B399ED3-AB9C-45DF-A4D3-757A49F2AE24.json
- data/sets/2C8598EE-5C0D-4494-8C58-842B67BCCBDF.json
- data/sets/2D5A3847-685D-4B9F-BA96-2BFA8ED775FE.json
- data/sets/30FD1F8E-C537-40D8-B918-05C910BBCBB8.json
- data/sets/329C883B-C523-4029-876C-B1661E158720.json
- data/sets/3397482D-4DFB-46AF-A793-74B418723DD4.json
- data/sets/3561F0C5-A985-476B-B6DF-7AFEF5886A43.json
- data/sets/3B772B64-18AD-42B2-9671-5C12E3722890.json
- data/sets/3F1FC99C-BAB9-4D4B-8AD6-9521E190533D.json
- data/sets/40B0ED70-9A28-40F3-953A-719BB7734BAB.json
- data/sets/418D79AF-C88D-496E-8A43-9B70CD0E3B6D.json
- data/sets/41CBD2E6-9FE6-442A-9B2B-E964C9CD2FC5.json
- data/sets/46220ADA-6C90-4DC9-9386-512C2282A4DC.json
- data/sets/4874CB32-5C19-4EE1-8AAD-01829468506C.json
- data/sets/4A1724B2-1CDD-416B-82AB-05DB4CC67C5C.json
- data/sets/4ACECB5A-FA9C-45F7-B87D-DFA74B27897F.json
- data/sets/4BF4AEF5-A1FD-4894-8D99-F9236418DBFB.json
- data/sets/4D738434-DE19-46A8-BF53-5F566CD8D0C2.json
- data/sets/4DA3ED4F-A2AB-4BCB-BC4B-C652BFED578E.json
- data/sets/4F1389BA-8EA5-482B-8C26-E82820EF721E.json
- data/sets/52C80C2F-D731-47C5-88EB-8A29CEFDD61E.json
- data/sets/52CC367B-F131-46F2-BB9E-F4CE1326CFB7.json
- data/sets/55F644E2-2BC4-47E2-86C8-EAA9335C8A9D.json
- data/sets/567DDFB2-87ED-4DC9-9760-7A7BEEBCC68E.json
- data/sets/56B64EA4-76C1-4F84-91FD-C7761DCBA3FA.json
- data/sets/56E56E1D-C89D-4136-BD15-0FEBE026BD6A.json
- data/sets/5730E044-AC6F-4EFA-B2EA-03A412026E57.json
- data/sets/585E55E6-F3C1-4DCD-99C3-C6E2FC3AD577.json
- data/sets/5A5CAB96-57F6-4452-AA82-777765597772.json
- data/sets/5AF96691-FD1B-4FD2-8175-9FAB01DD7B0C.json
- data/sets/5AFD87EC-F6F8-4ADF-BBAB-5DD8C4E80B99.json
- data/sets/5F7EA722-7C2A-4010-B5D5-A0C31D222D96.json
- data/sets/6051126D-B1CB-43BF-AFCF-65E9F8883C3F.json
- data/sets/64837977-8B56-45C3-BF38-61D2E3BFC0C7.json
- data/sets/661E4036-61F3-4676-8186-5A0D9A358CB7.json
- data/sets/67686BEC-99C8-47E3-AA74-C0482A26A103.json
- data/sets/68039599-6DA3-43DE-91EA-1DA67A30BB51.json
- data/sets/6A26078E-19B8-4911-A752-991E9F61984B.json
- data/sets/6AEDB620-58CC-4075-817E-FF0569896DB7.json
- data/sets/6DC513B9-74DD-4ABB-A8A2-AF333C25089E.json
- data/sets/6FB7149D-3A1A-41CB-B704-0224EBC560AA.json
- data/sets/70022F66-C596-4216-B3D8-4B5CA64EE64F.json
- data/sets/7013EE9A-7EDA-43F9-83E2-C0227FA0AD75.json
- data/sets/7765978B-CA79-4E59-9077-44C3F06CA8D6.json
- data/sets/7BAB9A6F-1DB1-4A9C-9724-A2CAEF8516D1.json
- data/sets/7D6BC375-988E-4528-B4A3-153D399D7033.json
- data/sets/7EC22904-F1B2-4D40-929C-0A2E80B6F1EF.json
- data/sets/8013DA98-8A5C-41F2-ABBD-BDFB231B6B57.json
- data/sets/803A846E-191B-4025-ADFD-A0D6712D13FA.json
- data/sets/804C650F-A72A-425F-B23F-17974F5969C6.json
- data/sets/81DF7F8C-D5D6-4E08-A3FE-D1F4DED24AFA.json
- data/sets/83231EAB-9554-4381-BF7A-9336115688C4.json
- data/sets/8460772C-05D2-48CA-B070-94F8613646DF.json
- data/sets/86AF5A54-319B-433D-8464-C1C3179D939F.json
- data/sets/8C1EBF42-57A3-4F7B-893E-F053933951D4.json
- data/sets/8C655808-7B40-41AB-9129-F4F4AD73A484.json
- data/sets/8D696DE1-5A59-4F69-BB03-7233D0609A63.json
- data/sets/8FD46D55-3D4B-45F4-8328-55997DCE4B30.json
- data/sets/929053D6-787B-4628-B2EE-6CA3618E9DF5.json
- data/sets/92FE6DB7-CF6F-418F-BE0F-4B59A4A68758.json
- data/sets/94DC270C-5552-44AC-B3B4-68B8347E1A9D.json
- data/sets/97EEE03A-B2A3-4281-A1BB-7550732FFD75.json
- data/sets/987C1090-E84E-4DD2-935A-089654CF6A5A.json
- data/sets/992154CC-9BCC-458C-BF9E-501976A72FD1.json
- data/sets/9B250123-8E95-4DAC-B980-C52978DF24F1.json
- data/sets/9CAC5D98-032D-4F53-804F-089BDFB03C87.json
- data/sets/A1DE76E0-0C1B-4C43-A337-F81A4E89E354.json
- data/sets/A43DD174-9B66-4E1D-ABE0-8330E18DE11A.json
- data/sets/AB52364D-B733-4141-A571-D7578F3E47AE.json
- data/sets/AF05387A-0039-4D41-BF07-D548F1F30B9A.json
- data/sets/AFE69CB8-EB5E-415B-9A88-3E3140B757E8.json
- data/sets/B052D454-859A-49DC-9C93-549B0D79D74C.json
- data/sets/B3FC15DA-CA2E-4FFE-9966-B615424355C2.json
- data/sets/B6640DC8-40ED-47F3-80A4-4A06EEB4E4B1.json
- data/sets/B66C3780-570E-4FC1-9AB7-D887AB499EF5.json
- data/sets/B96FBA35-E1B4-44FD-84BD-5FC8AAA27260.json
- data/sets/BB59F1E1-13F7-4709-8C49-3E8D2ACDF541.json
- data/sets/BDDD18E2-996E-476C-B4F7-A011EE468D08.json
- data/sets/BF9DBDDA-70F9-4D6F-8796-0AD4806973D7.json
- data/sets/C20011DA-DE32-4495-AD87-6EFF1E953AD0.json
- data/sets/C6636E38-0661-45D9-A98F-3BDF774CA9A9.json
- data/sets/C9860AF1-6930-4EC2-9AC8-762ABFC172F6.json
- data/sets/CCE5FB1D-BAAD-4535-801D-92713F520034.json
- data/sets/CFE76D8E-FC3C-475A-A9D9-710EDDC8C1A0.json
- data/sets/D02B1FE1-9DFF-4230-AFA9-12FD098C0370.json
- data/sets/D41E81CB-B6FE-4D92-9A2B-E32DD2A72694.json
- data/sets/D4C62649-9D3B-4CDE-878B-1188675E05A6.json
- data/sets/D4EF4F40-7638-4751-AE76-4F606AB9A30C.json
- data/sets/D4FC35D8-EE74-43E1-B4FC-ED4596E75A3B.json
- data/sets/D66328CD-FAA6-44E4-AE4E-1CC0E592BC7B.json
- data/sets/DBD8773D-54BB-4A75-9AB9-972CD5D92DF7.json
- data/sets/DC3D05D8-F27B-45CD-A8FD-83583D5A5651.json
- data/sets/DF417958-7044-47BD-AF11-17259BE288EF.json
- data/sets/DFF3F7A0-09E6-44F6-B29C-DD2C9FC04DDE.json
- data/sets/E29F2130-18E6-4AF6-A355-DA2FB21B8C53.json
- data/sets/E2B4249C-A784-4185-832E-F95A57EC072D.json
- data/sets/E47204F2-BD49-4223-95B7-4B42DC42431D.json
- data/sets/E5507C6C-AB60-4D87-AF51-8E3164EA6B18.json
- data/sets/EADC6B5C-1F0C-4D35-BDF1-C3CBD03051A0.json
- data/sets/ECB5D0A2-3D6C-4C45-88BF-8E17F1922653.json
- data/sets/ECEA8B19-686E-463E-8A5C-585A75CE50E8.json
- data/sets/ED624766-1F01-4705-8E36-25F332BF6879.json
- data/sets/EE11C741-C8C7-4817-995B-7E3D62BF94A9.json
- data/sets/F204EB87-CCB7-4832-9DDE-997930EEBEE4.json
- data/sets/F5BE7031-13AC-4CBD-90E1-AADDFB896629.json
- data/sets/F6B8D8C3-C7E3-4779-A169-543F21B72E32.json
- data/sets/F70AF879-7004-457F-8342-B96E6EC13BC2.json
- data/sets/F8A2B8B1-AEE4-462E-9155-9F0C6B85076C.json
- data/sets/FDA80637-4831-4AA8-A529-C887BB3E0620.json
- data/sets/FE031758-2672-4729-AF0D-7F86E9BA2175.json
- data/sets/FFBC0D33-D6F3-4912-903B-399771930D22.json
- data/sheets/
- data/sheets/0107E745-E227-48B5-B733-02BD49302EEC/
- data/sheets/0107E745-E227-48B5-B733-02BD49302EEC/sheet.json
- data/sheets/0700A1CB-78F4-468B-9987-3E267BDC29BF/
- data/sheets/0700A1CB-78F4-468B-9987-3E267BDC29BF/floating_notes/
- data/sheets/0700A1CB-78F4-468B-9987-3E267BDC29BF/floating_notes/DE361856-EE51-42E7-82AD-B7594828C0DE.json
- data/sheets/0700A1CB-78F4-468B-9987-3E267BDC29BF/sheet.json
- data/sheets/18D75D53-DDB5-4815-9E73-07433634AB76/
- data/sheets/18D75D53-DDB5-4815-9E73-07433634AB76/sheet.json
- data/sheets/1F899BC5-A35D-4FFD-9810-291A46791D78/
- data/sheets/1F899BC5-A35D-4FFD-9810-291A46791D78/sheet.json
- data/sheets/26627D0C-9BC9-4C79-9212-B88131DF8CCD/
- data/sheets/26627D0C-9BC9-4C79-9212-B88131DF8CCD/sheet.json
- data/sheets/2DB702D6-673C-4621-83B9-B341C48CDD6A/
- data/sheets/2DB702D6-673C-4621-83B9-B341C48CDD6A/sheet.json
- data/sheets/36641766-7D34-49B3-93FE-F871B42FE3DC/
- data/sheets/36641766-7D34-49B3-93FE-F871B42FE3DC/sheet.json
- data/sheets/3D3B9338-326E-481A-ADAA-99079A38D156/
- data/sheets/3D3B9338-326E-481A-ADAA-99079A38D156/sheet.json
- data/sheets/3DA42B6A-A004-4C19-B28F-E4A62338232F/
- data/sheets/3DA42B6A-A004-4C19-B28F-E4A62338232F/sheet.json
- data/sheets/40842FC1-7526-4A23-AE1D-61CD562995AB/
- data/sheets/40842FC1-7526-4A23-AE1D-61CD562995AB/sheet.json
- data/sheets/6C6BB655-E4A4-46A0-9DF2-FE054BF9338A/
- data/sheets/6C6BB655-E4A4-46A0-9DF2-FE054BF9338A/sheet.json
- data/sheets/79F7D8D2-1998-40FD-9EDA-9C7018336594/
- data/sheets/79F7D8D2-1998-40FD-9EDA-9C7018336594/sheet.json
- data/sheets/7B210120-3BF3-4FAA-B11E-4C45B40025A1/
- data/sheets/7B210120-3BF3-4FAA-B11E-4C45B40025A1/sheet.json
- data/sheets/7BA749E8-8379-4CC1-8A0B-2EC52A4E75B2/
- data/sheets/7BA749E8-8379-4CC1-8A0B-2EC52A4E75B2/sheet.json
- data/sheets/7E5A8B6B-3600-45BC-B1D4-F9DBA8A48A03/
- data/sheets/7E5A8B6B-3600-45BC-B1D4-F9DBA8A48A03/sheet.json
- data/sheets/A113E66E-6F76-4D61-9424-E1A87DF29EA5/
- data/sheets/A113E66E-6F76-4D61-9424-E1A87DF29EA5/sheet.json
- data/sheets/A566D7EA-0A5D-4812-8EDF-31DE260CA8F9/
- data/sheets/A566D7EA-0A5D-4812-8EDF-31DE260CA8F9/sheet.json
- data/sheets/AB052A19-8668-4DFD-956D-1867A60ACB2D/
- data/sheets/AB052A19-8668-4DFD-956D-1867A60ACB2D/sheet.json
- data/sheets/B37CC388-7A5E-4E10-AEF2-89312B9F5374/
- data/sheets/B37CC388-7A5E-4E10-AEF2-89312B9F5374/sheet.json
- data/sheets/BA35F25B-1924-4448-B18A-0C205136F474/
- data/sheets/BA35F25B-1924-4448-B18A-0C205136F474/sheet.json
- data/sheets/BAA2AF6D-6AFC-4304-BDE8-88C3BF22C9BE/
- data/sheets/BAA2AF6D-6AFC-4304-BDE8-88C3BF22C9BE/sheet.json
- data/sheets/BE24845A-9C9F-42CB-B112-4591BEEF47DE/
- data/sheets/BE24845A-9C9F-42CB-B112-4591BEEF47DE/sheet.json
- data/sheets/C35DE0D8-31D3-4C01-9390-38EA34C45AF7/
- data/sheets/C35DE0D8-31D3-4C01-9390-38EA34C45AF7/sheet.json
- data/sheets/C86170CE-DFAE-4F57-A691-902B2868A220/
- data/sheets/C86170CE-DFAE-4F57-A691-902B2868A220/sheet.json
- data/sheets/CC6AEF09-4008-49E8-BCD0-D7ED4384D3BC/
- data/sheets/CC6AEF09-4008-49E8-BCD0-D7ED4384D3BC/sheet.json
- data/sheets/E3E40905-5D0D-4731-9E49-84D9942FC73F/
- data/sheets/E3E40905-5D0D-4731-9E49-84D9942FC73F/sheet.json
- data/tables/
- data/tables/558400E3-97C4-45BF-B933-03B048184167/
- data/tables/63510B78-A9CA-4937-9411-677EE0CD1378/
- document.json
- graphs/
- graphs/0B1FC297-32FB-439D-B741-BC04EA9B8BD1/
- graphs/0B1FC297-32FB-439D-B741-BC04EA9B8BD1/data.bin
- graphs/0B1FC297-32FB-439D-B741-BC04EA9B8BD1/sheet.json
- graphs/52F84FB8-6430-49A3-A553-75A3354BB6D5/
- graphs/52F84FB8-6430-49A3-A553-75A3354BB6D5/data.bin
- graphs/52F84FB8-6430-49A3-A553-75A3354BB6D5/sheet.json
- graphs/7AFF7685-CFA8-46F3-94CE-E5CAAF6E8ED8/
[truncated: 176 more entries]
