# Supplementary material for: SOX2+ sustentacular cells are stem cells of the postnatal adrenal medulla
Source: Nat Commun. 2025 Jan 2;16:16. doi: 10.1038/s41467-024-55289-5 (PMC11696870; doi:10.1038/s41467-024-55289-5)
Supplement: Supplementary file 7 — Source Data [file 41467_2024_55289_MOESM7_ESM.zip › analyses/087BC764-0047-4192-8BBA-B342A7F08842/floating_notes/D21170B0-1761-4860-9570-28A1C9AED908.json]

{
	"@class": "FloatingNote",
	"$id": "floating_note/floating_note.schema.json",
	"color": "yellow",
	"text": {
		"string": "The analysis is designed to analyze data entered on a Column data table without subcolumns.\rHere, the data were entered into a Grouped with subcolumns. Only the mean values were analyzed.\r",
		"version": 1,
		"formatting": [
			{
				"range": "0~187",
				"attributes": {
					"fontSize": 10.0
				}
			}
		]
	},
	"position": "-1;-1",
	"positionCollapsed": "0;0",
	"size": {
		"width": 637.0,
		"height": 84.0
	},
	"screenWidth": {
		"width": 2560.0,
		"height": 1440.0
	},
	"screenDPI": 96,
	"isAuto": true,
	"isCollapsed": false,
	"isReadOnly": true,
	"uid": "D21170B0-1761-4860-9570-28A1C9AED908",
	"fenID": 12
}
