# Supplementary material for: SOX2+ sustentacular cells are stem cells of the postnatal adrenal medulla
Source: Nat Commun. 2025 Jan 2;16:16. doi: 10.1038/s41467-024-55289-5 (PMC11696870; doi:10.1038/s41467-024-55289-5)
Supplement: Supplementary file 7 — Source Data [file 41467_2024_55289_MOESM7_ESM.zip › analyses/087BC764-0047-4192-8BBA-B342A7F08842/parameters.json]

{
	"@class": "AnalysisParameters",
	"$id": "analyses/two_sample_tests/parameters.schema.json",
	"version": "0.0.0",
	"content": {
		"experimentalDesign": "UNPAIRED_T_TEST",
		"calc": {
			"modelComparisonAIC": false,
			"ciOfDifferenceBetweenMedians": false,
			"ciOfMedianOfDifferences": false,
			"usePrattMethod": false
		},
		"residuals": {
			"diagnostics": {
				"normalityTests": false
			},
			"graphs": {
				"residualsPlot": false,
				"homoscedasticityPlot": false,
				"qqPlot": false,
				"heatMapPlot": false
			}
		},
		"report": {
			"descriptiveStatistics": false
		},
		"graph": {
			"differences": false,
			"correlation": false,
			"ranks": false,
			"confidenceInterval": true
		},
		"options": {
			"swapDirection": true,
			"pValueTailType": "P_VALUE_TWO_TAILED",
			"significanceLevel": 0.05
		},
		"output": {
			"significantDigitCount": 4,
			"pValueStyle": {
				"type": "P_VALUE_STYLE_GP",
				"decimalDigitCount": 6
			}
		}
	}
}
