# Supplementary material for: SOX2+ sustentacular cells are stem cells of the postnatal adrenal medulla
Source: Nat Commun. 2025 Jan 2;16:16. doi: 10.1038/s41467-024-55289-5 (PMC11696870; doi:10.1038/s41467-024-55289-5)
Supplement: Supplementary file 7 — Source Data [file 41467_2024_55289_MOESM7_ESM.zip › analyses/087BC764-0047-4192-8BBA-B342A7F08842/results.json]

{
	"@class": "AnalysisResults",
	"$id": "analyses/two_sample_tests/results.schema.json",
	"version": "0.0.0",
	"content": {
		"status": {
			"error": "VALID",
			"warning": [
				"MEAN_VALUES_ANALYZED"
			]
		},
		"unpairedTTestModel": {
			"status": "VALID",
			"unpairedTTest": {
				"status": "VALID",
				"t": 3.2306656869499304,
				"df": 4.0,
				"pValue": {
					"value": 0.03195535997407888,
					"level": 0.05,
					"isSignificant": true,
					"state": "P_VALUE_EQUAL"
				}
			},
			"differenceOfMeans": {
				"n1": 3,
				"mean1": 3.088665166666667,
				"n2": 3,
				"mean2": 1.0254174444444446,
				"difference": -2.063247722222222,
				"stdErrorOfDifference": 0.6386447630767185,
				"confidenceIntervalOfDifference": {
					"lower": -3.836409848626781,
					"upper": -0.2900855958176629,
					"level": 95.0
				},
				"rSquared": 0.7229379807954386
			},
			"varianceTest": {
				"status": "VALID",
				"f": 45.737436938596815,
				"dfNumerator": 2.0,
				"dfDenominator": 2.0,
				"pValue": {
					"value": 0.04279224816344936,
					"level": 0.05,
					"isSignificant": true,
					"state": "P_VALUE_EQUAL"
				}
			}
		},
		"descriptiveStatistics": {
			"sample1": {
				"id": {
					"col": {
						"uid": "3561F0C5-A985-476B-B6DF-7AFEF5886A43",
						"title": "Sox2CreERT2/+;Wlsfl/fl",
						"idx": 1
					}
				},
				"value": {
					"n": 3,
					"mean": 1.0254174444444446,
					"sd": 0.16180336024196965,
					"meanSE": 0.09341721359148718,
					"meanCI": {
						"lower": 0.6234756153794438,
						"upper": 1.4273592735094454,
						"level": 95.0
					},
					"minimum": 0.859522,
					"firstQuartile": 0.859522,
					"median": 1.0339383333333334,
					"thirdQuartile": 1.182792,
					"maximum": 1.182792
				}
			},
			"sample2": {
				"id": {
					"col": {
						"uid": "987C1090-E84E-4DD2-935A-089654CF6A5A",
						"title": "Sox2+/+;Wlsfl/fl",
						"idx": 0
					}
				},
				"value": {
					"n": 3,
					"mean": 3.088665166666667,
					"sd": 1.0942673680734343,
					"meanSE": 0.6317755595226207,
					"meanCI": {
						"lower": 0.37035433089766956,
						"upper": 5.806976002435665,
						"level": 95.0
					},
					"minimum": 2.286758666666667,
					"firstQuartile": 2.286758666666667,
					"median": 2.6439645,
					"thirdQuartile": 4.335272333333333,
					"maximum": 4.335272333333333
				}
			}
		},
		"compactLetterDisplay": {
			"status": "VALID",
			"letterCount": 2,
			"sampleCount": 2,
			"samples": {
				"24983d56-f51a-53c4-845b-99c9813bbb91": {
					"id": {
						"col": {
							"uid": "987C1090-E84E-4DD2-935A-089654CF6A5A",
							"title": "Sox2+/+;Wlsfl/fl",
							"idx": 0
						}
					},
					"value": "A"
				},
				"9f4d677a-5458-5af0-b6a4-93c3551901b7": {
					"id": {
						"col": {
							"uid": "3561F0C5-A985-476B-B6DF-7AFEF5886A43",
							"title": "Sox2CreERT2/+;Wlsfl/fl",
							"idx": 1
						}
					},
					"value": "B"
				}
			}
		}
	}
}
