# Supplementary material for: SOX2+ sustentacular cells are stem cells of the postnatal adrenal medulla
Source: Nat Commun. 2025 Jan 2;16:16. doi: 10.1038/s41467-024-55289-5 (PMC11696870; doi:10.1038/s41467-024-55289-5)
Supplement: Supplementary file 7 — Source Data [file 41467_2024_55289_MOESM7_ESM.zip › analyses/087BC764-0047-4192-8BBA-B342A7F08842/result_sheets/61C3D29C-5289-4863-8A7E-8056B3FE0163.json]

{
	"@class": "AnalysisView",
	"uid": "61C3D29C-5289-4863-8A7E-8056B3FE0163",
	"$id": "analyses/view.schema.json",
	"dataSheet": "26627D0C-9BC9-4C79-9212-B88131DF8CCD",
	"name": "Tabular results",
	"viewIdx": 0,
	"graphId": -1,
	"graphFlags": 0,
	"tabState": "SHOW",
	"isVisible": true,
	"isInternal": false,
	"isColumnLabelsVisible": false
}
