# Supplementary material for: SOX2+ sustentacular cells are stem cells of the postnatal adrenal medulla
Source: Nat Commun. 2025 Jan 2;16:16. doi: 10.1038/s41467-024-55289-5 (PMC11696870; doi:10.1038/s41467-024-55289-5)
Supplement: Supplementary file 7 — Source Data [file 41467_2024_55289_MOESM7_ESM.zip › analyses/087BC764-0047-4192-8BBA-B342A7F08842/result_sheets/E17783EF-8D89-403E-8D26-48A8F0BBF543.json]

{
	"@class": "AnalysisView",
	"uid": "E17783EF-8D89-403E-8D26-48A8F0BBF543",
	"$id": "analyses/view.schema.json",
	"dataSheet": "7BA749E8-8379-4CC1-8A0B-2EC52A4E75B2",
	"name": "Estimation Plot",
	"viewIdx": 8,
	"graphId": 13,
	"graphFlags": 0,
	"tabState": "AUTO",
	"isVisible": false,
	"isInternal": false,
	"isColumnLabelsVisible": true,
	"graphDefaults": {
		"type": "binary"
	}
}
