# Supplementary material for: SOX2+ sustentacular cells are stem cells of the postnatal adrenal medulla
Source: Nat Commun. 2025 Jan 2;16:16. doi: 10.1038/s41467-024-55289-5 (PMC11696870; doi:10.1038/s41467-024-55289-5)
Supplement: Supplementary file 7 — Source Data [file 41467_2024_55289_MOESM7_ESM.zip › analyses/087BC764-0047-4192-8BBA-B342A7F08842/sheet.json]

{
	"@class": "AnalysisSheet",
	"uid": "087BC764-0047-4192-8BBA-B342A7F08842",
	"fenID": 13,
	"title": "Figure 5g Unpaired t test of Total KI67+ Sox2CreERT2/+;Wlsfl/fl vs control",
	"isCustomTitle": true,
	"floatingNotes": [
		"D21170B0-1761-4860-9570-28A1C9AED908"
	],
	"$id": "analyses/sheet.schema.json",
	"analysisClass": "T_TESTS_AND_NONPARAMETRIC",
	"isAllDataAnalyzed": true,
	"isCalculated": true,
	"currentResultSheet": "61C3D29C-5289-4863-8A7E-8056B3FE0163",
	"preferredResultSheet": "61C3D29C-5289-4863-8A7E-8056B3FE0163",
	"pairwiseComparisonsDataUid": "10254961-F520-4807-ABF7-AB419854C438",
	"minRequiredVersion": {
		"major": 9,
		"minor": 0,
		"subminor": 0,
		"build": 0
	},
	"resultSheets": [
		{
			"uid": "61C3D29C-5289-4863-8A7E-8056B3FE0163",
			"title": "Tabular results"
		},
		{
			"uid": "E17783EF-8D89-403E-8D26-48A8F0BBF543",
			"title": "Estimation Plot"
		}
	],
	"inputDataSets": [
		{
			"uid": "987C1090-E84E-4DD2-935A-089654CF6A5A",
			"title": "Sox2+/+;Wlsfl/fl",
			"idx": "A"
		},
		{
			"uid": "3561F0C5-A985-476B-B6DF-7AFEF5886A43",
			"title": "Sox2CreERT2/+;Wlsfl/fl",
			"idx": "B"
		}
	],
	"inputSheets": [
		{
			"uid": "A566D7EA-0A5D-4812-8EDF-31DE260CA8F9",
			"title": "Figure 5g for statistical analysis Total KI67+ Sox2CreERT2/+;Wlsfl/fl vs control"
		}
	]
}
