# Supplementary material for: SOX2+ sustentacular cells are stem cells of the postnatal adrenal medulla
Source: Nat Commun. 2025 Jan 2;16:16. doi: 10.1038/s41467-024-55289-5 (PMC11696870; doi:10.1038/s41467-024-55289-5)
Supplement: Supplementary file 7 — Source Data [file 41467_2024_55289_MOESM7_ESM.zip › analyses/13036F34-ED27-430C-9675-38244E0B179D/floating_notes/0A98314B-CE27-4305-AC20-EA8A5AD71A75.json]

{
	"@class": "FloatingNote",
	"$id": "floating_note/floating_note.schema.json",
	"color": "steel",
	"text": {
		"string": "This analysis is 'orphaned' - its data table has been deleted.\rTherefore you cannot change any of the analysis choices.",
		"version": 1,
		"formatting": [
			{
				"range": "0~118",
				"attributes": {
					"fontSize": 12.0,
					"tabSpacing": 0.25
				}
			}
		]
	},
	"position": "-1;-1",
	"positionCollapsed": "0;0",
	"size": {
		"width": 1000.0,
		"height": 1000.0
	},
	"screenWidth": {
		"width": 0.0,
		"height": 0.0
	},
	"screenDPI": 96,
	"isAuto": true,
	"isCollapsed": false,
	"isReadOnly": true,
	"uid": "0A98314B-CE27-4305-AC20-EA8A5AD71A75",
	"fenID": 15
}
