# Supplementary material for: SOX2+ sustentacular cells are stem cells of the postnatal adrenal medulla
Source: Nat Commun. 2025 Jan 2;16:16. doi: 10.1038/s41467-024-55289-5 (PMC11696870; doi:10.1038/s41467-024-55289-5)
Supplement: Supplementary file 7 — Source Data [file 41467_2024_55289_MOESM7_ESM.zip › analyses/13036F34-ED27-430C-9675-38244E0B179D/results.json]

{
	"@class": "AnalysisResults",
	"$id": "analyses/one_way_anova/results.schema.json",
	"version": "0.0.0",
	"content": {
		"status": {
			"error": "VALID",
			"warning": []
		},
		"ordinaryAnovaModel": {
			"status": "VALID",
			"anovaTable": {
				"colFactor": {
					"ss": 104.26869312328996,
					"df": 7.0,
					"ms": 14.895527589041423,
					"r2": 0.7819462099523243,
					"fTest": {
						"status": "VALID",
						"f": 20.491567956206932,
						"dfNumerator": 7.0,
						"dfDenominator": 40.0,
						"pValue": {
							"value": 2.188944815004216e-11,
							"level": 0.05,
							"isSignificant": true,
							"state": "P_VALUE_EQUAL"
						}
					}
				},
				"residual": {
					"ss": 29.0764037595855,
					"df": 40.0,
					"ms": 0.7269100939896375
				},
				"total": {
					"ss": 133.34509688287545,
					"df": 47.0
				}
			},
			"brownForsytheTest": {
				"status": "VALID",
				"f": 0.854226108911259,
				"dfNumerator": 7.0,
				"dfDenominator": 40.0,
				"pValue": {
					"value": 0.5502003656066992,
					"level": 0.05,
					"isSignificant": false,
					"state": "P_VALUE_EQUAL"
				}
			},
			"bartlettTest": {
				"status": "VALID",
				"statistic": 4.7452027515013455,
				"pValue": {
					"value": 0.6910245772283738,
					"level": 0.05,
					"isSignificant": false,
					"state": "P_VALUE_EQUAL"
				}
			},
			"multipleComparisons": {
				"status": "VALID",
				"method": "Dunnett",
				"comparisonCount": 7,
				"significantCount": 6,
				"tests": {
					"3a29ede8-fc57-5d74-aca9-15ec6e4db3b6": {
						"id": {
							"col": {
								"uid": "C20011DA-DE32-4495-AD87-6EFF1E953AD0",
								"title": "P15",
								"idx": 0
							}
						},
						"value": {
							"cf036aa3-f1c0-5430-973e-9c82a3e63dac": {
								"id": {
									"col": {
										"uid": "55F644E2-2BC4-47E2-86C8-EAA9335C8A9D",
										"title": "P17",
										"idx": 1
									}
								},
								"value": {
									"status": "VALID",
									"meansDifference": -2.084084166666666,
									"meansDifferenceSE": 0.4922431966652383,
									"meansDifferenceCI": {
										"lower": -3.4284133518744193,
										"upper": -0.7397549814589128,
										"level": 95.0
									},
									"statistic": 4.233850626652738,
									"df": 40.0,
									"pValueAdjusted": {
										"value": 0.0008321188742179686,
										"level": 0.05,
										"isSignificant": true,
										"state": "P_VALUE_EQUAL"
									},
									"sample1": {
										"id": {
											"col": {
												"uid": "C20011DA-DE32-4495-AD87-6EFF1E953AD0",
												"title": "P15",
												"idx": 0
											}
										},
										"value": {
											"mean": 4.9520675,
											"n": 6
										}
									},
									"sample2": {
										"id": {
											"col": {
												"uid": "55F644E2-2BC4-47E2-86C8-EAA9335C8A9D",
												"title": "P17",
												"idx": 1
											}
										},
										"value": {
											"mean": 7.036151666666666,
											"n": 6
										}
									}
								}
							},
							"bc9b9375-20af-5f92-ab37-ea32f3f1e735": {
								"id": {
									"col": {
										"uid": "4A1724B2-1CDD-416B-82AB-05DB4CC67C5C",
										"title": "P21",
										"idx": 2
									}
								},
								"value": {
									"status": "VALID",
									"meansDifference": -0.2688898333333336,
									"meansDifferenceSE": 0.4922431966652383,
									"meansDifferenceCI": {
										"lower": -1.6132190185410868,
										"upper": 1.0754393518744196,
										"level": 95.0
									},
									"statistic": 0.5462540369373526,
									"df": 40.0,
									"pValueAdjusted": {
										"value": 0.9924569076852938,
										"level": 0.05,
										"isSignificant": false,
										"state": "P_VALUE_EQUAL"
									},
									"sample1": {
										"id": {
											"col": {
												"uid": "C20011DA-DE32-4495-AD87-6EFF1E953AD0",
												"title": "P15",
												"idx": 0
											}
										},
										"value": {
											"mean": 4.9520675,
											"n": 6
										}
									},
									"sample2": {
										"id": {
											"col": {
												"uid": "4A1724B2-1CDD-416B-82AB-05DB4CC67C5C",
												"title": "P21",
												"idx": 2
											}
										},
										"value": {
											"mean": 5.220957333333334,
											"n": 6
										}
									}
								}
							},
							"429de695-b652-5da2-ba80-99b654ed06e1": {
								"id": {
									"col": {
										"uid": "B96FBA35-E1B4-44FD-84BD-5FC8AAA27260",
										"title": "P28",
										"idx": 3
									}
								},
								"value": {
									"status": "VALID",
									"meansDifference": 1.397764,
									"meansDifferenceSE": 0.4922431966652383,
									"meansDifferenceCI": {
										"lower": 0.053434814792246765,
										"upper": 2.7420931852077532,
										"level": 95.0
									},
									"statistic": 2.839580129231492,
									"df": 40.0,
									"pValueAdjusted": {
										"value": 0.03857396078970776,
										"level": 0.05,
										"isSignificant": true,
										"state": "P_VALUE_EQUAL"
									},
									"sample1": {
										"id": {
											"col": {
												"uid": "C20011DA-DE32-4495-AD87-6EFF1E953AD0",
												"title": "P15",
												"idx": 0
											}
										},
										"value": {
											"mean": 4.9520675,
											"n": 6
										}
									},
									"sample2": {
										"id": {
											"col": {
												"uid": "B96FBA35-E1B4-44FD-84BD-5FC8AAA27260",
												"title": "P28",
												"idx": 3
											}
										},
										"value": {
											"mean": 3.5543035,
											"n": 6
										}
									}
								}
							},
							"c1f19163-353b-57dd-896b-22623c1faba8": {
								"id": {
									"col": {
										"uid": "ED624766-1F01-4705-8E36-25F332BF6879",
										"title": "P42",
										"idx": 4
									}
								},
								"value": {
									"status": "VALID",
									"meansDifference": 2.1260196666666666,
									"meansDifferenceSE": 0.4922431966652383,
									"meansDifferenceCI": {
										"lower": 0.7816904814589134,
										"upper": 3.47034885187442,
										"level": 95.0
									},
									"statistic": 4.319043271841331,
									"df": 40.0,
									"pValueAdjusted": {
										"value": 0.0006436063304295914,
										"level": 0.05,
										"isSignificant": true,
										"state": "P_VALUE_EQUAL"
									},
									"sample1": {
										"id": {
											"col": {
												"uid": "C20011DA-DE32-4495-AD87-6EFF1E953AD0",
												"title": "P15",
												"idx": 0
											}
										},
										"value": {
											"mean": 4.9520675,
											"n": 6
										}
									},
									"sample2": {
										"id": {
											"col": {
												"uid": "ED624766-1F01-4705-8E36-25F332BF6879",
												"title": "P42",
												"idx": 4
											}
										},
										"value": {
											"mean": 2.8260478333333334,
											"n": 6
										}
									}
								}
							},
							"f59c7797-01b1-5650-96f9-16e6447a84f9": {
								"id": {
									"col": {
										"uid": "29070CB3-4832-4DDA-9E59-DA022554B8A1",
										"title": "P84",
										"idx": 5
									}
								},
								"value": {
									"status": "VALID",
									"meansDifference": 2.2412336666666666,
									"meansDifferenceSE": 0.4922431966652383,
									"meansDifferenceCI": {
										"lower": 0.8969044814589133,
										"upper": 3.58556285187442,
										"level": 95.0
									},
									"statistic": 4.553102372668993,
									"df": 40.0,
									"pValueAdjusted": {
										"value": 0.00031497811092018324,
										"level": 0.05,
										"isSignificant": true,
										"state": "P_VALUE_EQUAL"
									},
									"sample1": {
										"id": {
											"col": {
												"uid": "C20011DA-DE32-4495-AD87-6EFF1E953AD0",
												"title": "P15",
												"idx": 0
											}
										},
										"value": {
											"mean": 4.9520675,
											"n": 6
										}
									},
									"sample2": {
										"id": {
											"col": {
												"uid": "29070CB3-4832-4DDA-9E59-DA022554B8A1",
												"title": "P84",
												"idx": 5
											}
										},
										"value": {
											"mean": 2.7108338333333335,
											"n": 6
										}
									}
								}
							},
							"64e73954-1e75-50f0-b981-ea7163fee46c": {
								"id": {
									"col": {
										"uid": "30FD1F8E-C537-40D8-B918-05C910BBCBB8",
										"title": "P178",
										"idx": 6
									}
								},
								"value": {
									"status": "VALID",
									"meansDifference": 2.1337178333333338,
									"meansDifferenceSE": 0.4922431966652383,
									"meansDifferenceCI": {
										"lower": 0.7893886481255805,
										"upper": 3.478047018541087,
										"level": 95.0
									},
									"statistic": 4.334682221691363,
									"df": 40.0,
									"pValueAdjusted": {
										"value": 0.0006138393909257411,
										"level": 0.05,
										"isSignificant": true,
										"state": "P_VALUE_EQUAL"
									},
									"sample1": {
										"id": {
											"col": {
												"uid": "C20011DA-DE32-4495-AD87-6EFF1E953AD0",
												"title": "P15",
												"idx": 0
											}
										},
										"value": {
											"mean": 4.9520675,
											"n": 6
										}
									},
									"sample2": {
										"id": {
											"col": {
												"uid": "30FD1F8E-C537-40D8-B918-05C910BBCBB8",
												"title": "P178",
												"idx": 6
											}
										},
										"value": {
											"mean": 2.8183496666666663,
											"n": 6
										}
									}
								}
							},
							"948a7d57-0ddf-588b-b9d5-d041a8845c8d": {
								"id": {
									"col": {
										"uid": "2D5A3847-685D-4B9F-BA96-2BFA8ED775FE",
										"title": "P365",
										"idx": 7
									}
								},
								"value": {
									"status": "VALID",
									"meansDifference": 2.0141756666666666,
									"meansDifferenceSE": 0.4922431966652383,
									"meansDifferenceCI": {
										"lower": 0.6698464814589133,
										"upper": 3.35850485187442,
										"level": 95.0
									},
									"statistic": 4.091830380413474,
									"df": 40.0,
									"pValueAdjusted": {
										"value": 0.0012714877920074752,
										"level": 0.05,
										"isSignificant": true,
										"state": "P_VALUE_EQUAL"
									},
									"sample1": {
										"id": {
											"col": {
												"uid": "C20011DA-DE32-4495-AD87-6EFF1E953AD0",
												"title": "P15",
												"idx": 0
											}
										},
										"value": {
											"mean": 4.9520675,
											"n": 6
										}
									},
									"sample2": {
										"id": {
											"col": {
												"uid": "2D5A3847-685D-4B9F-BA96-2BFA8ED775FE",
												"title": "P365",
												"idx": 7
											}
										},
										"value": {
											"mean": 2.9378918333333335,
											"n": 6
										}
									}
								}
							}
						}
					}
				}
			},
			"dataSummary": {
				"levelCount": 8,
				"pointCount": 48
			}
		},
		"descriptiveStatistics": {
			"3a29ede8-fc57-5d74-aca9-15ec6e4db3b6": {
				"id": {
					"col": {
						"uid": "C20011DA-DE32-4495-AD87-6EFF1E953AD0",
						"title": "P15",
						"idx": 0
					}
				},
				"value": {
					"n": 6,
					"mean": 4.9520675,
					"sd": 1.0604970614435005,
					"meanSE": 0.4329461123762594,
					"meanCI": {
						"lower": 3.839144087716229,
						"upper": 6.064990912283771,
						"level": 95.0
					},
					"minimum": 4.025947,
					"firstQuartile": 4.129303,
					"median": 4.655044,
					"thirdQuartile": 5.77018125,
					"maximum": 6.77856
				}
			},
			"cf036aa3-f1c0-5430-973e-9c82a3e63dac": {
				"id": {
					"col": {
						"uid": "55F644E2-2BC4-47E2-86C8-EAA9335C8A9D",
						"title": "P17",
						"idx": 1
					}
				},
				"value": {
					"n": 6,
					"mean": 7.036151666666666,
					"sd": 1.015161680742859,
					"meanSE": 0.4144380207076941,
					"meanCI": {
						"lower": 5.970804818638401,
						"upper": 8.101498514694931,
						"level": 95.0
					},
					"minimum": 5.984361,
					"firstQuartile": 6.143703,
					"median": 6.897646,
					"thirdQuartile": 8.1185435,
					"maximum": 8.123573
				}
			},
			"bc9b9375-20af-5f92-ab37-ea32f3f1e735": {
				"id": {
					"col": {
						"uid": "4A1724B2-1CDD-416B-82AB-05DB4CC67C5C",
						"title": "P21",
						"idx": 2
					}
				},
				"value": {
					"n": 6,
					"mean": 5.220957333333334,
					"sd": 0.6436380291902171,
					"meanSE": 0.2627641250944361,
					"meanCI": {
						"lower": 4.545500646308708,
						"upper": 5.896414020357959,
						"level": 95.0
					},
					"minimum": 4.263075,
					"firstQuartile": 4.6931835,
					"median": 5.308533,
					"thirdQuartile": 5.608259,
					"maximum": 6.197057
				}
			},
			"429de695-b652-5da2-ba80-99b654ed06e1": {
				"id": {
					"col": {
						"uid": "B96FBA35-E1B4-44FD-84BD-5FC8AAA27260",
						"title": "P28",
						"idx": 3
					}
				},
				"value": {
					"n": 6,
					"mean": 3.5543035,
					"sd": 0.641837544493854,
					"meanSE": 0.26202908029513955,
					"meanCI": {
						"lower": 2.880736305784825,
						"upper": 4.227870694215175,
						"level": 95.0
					},
					"minimum": 2.58134,
					"firstQuartile": 3.0710375,
					"median": 3.5029355,
					"thirdQuartile": 4.2177675,
					"maximum": 4.320975
				}
			},
			"c1f19163-353b-57dd-896b-22623c1faba8": {
				"id": {
					"col": {
						"uid": "ED624766-1F01-4705-8E36-25F332BF6879",
						"title": "P42",
						"idx": 4
					}
				},
				"value": {
					"n": 6,
					"mean": 2.8260478333333334,
					"sd": 0.635536453990931,
					"meanSE": 0.2594566708692631,
					"meanCI": {
						"lower": 2.1590932280621358,
						"upper": 3.493002438604531,
						"level": 95.0
					},
					"minimum": 2.015826,
					"firstQuartile": 2.1560212500000002,
					"median": 2.8921520000000003,
					"thirdQuartile": 3.4074549999999997,
					"maximum": 3.615196
				}
			},
			"f59c7797-01b1-5650-96f9-16e6447a84f9": {
				"id": {
					"col": {
						"uid": "29070CB3-4832-4DDA-9E59-DA022554B8A1",
						"title": "P84",
						"idx": 5
					}
				},
				"value": {
					"n": 6,
					"mean": 2.7108338333333335,
					"sd": 0.6097839713191604,
					"meanSE": 0.24894326384331253,
					"meanCI": {
						"lower": 2.070904801193696,
						"upper": 3.350762865472971,
						"level": 95.0
					},
					"minimum": 1.825665,
					"firstQuartile": 2.1010515,
					"median": 2.815953,
					"thirdQuartile": 3.2451897499999998,
					"maximum": 3.431498
				}
			},
			"64e73954-1e75-50f0-b981-ea7163fee46c": {
				"id": {
					"col": {
						"uid": "30FD1F8E-C537-40D8-B918-05C910BBCBB8",
						"title": "P178",
						"idx": 6
					}
				},
				"value": {
					"n": 6,
					"mean": 2.8183496666666663,
					"sd": 0.832495485844498,
					"meanSE": 0.33986485891489937,
					"meanCI": {
						"lower": 1.9446992337689273,
						"upper": 3.6920000995644053,
						"level": 95.0
					},
					"minimum": 1.947435,
					"firstQuartile": 1.9880167499999999,
					"median": 2.6667069999999997,
					"thirdQuartile": 3.81200675,
					"maximum": 3.817544
				}
			},
			"948a7d57-0ddf-588b-b9d5-d041a8845c8d": {
				"id": {
					"col": {
						"uid": "2D5A3847-685D-4B9F-BA96-2BFA8ED775FE",
						"title": "P365",
						"idx": 7
					}
				},
				"value": {
					"n": 6,
					"mean": 2.9378918333333335,
					"sd": 1.168356255778077,
					"meanSE": 0.4769794440741598,
					"meanCI": {
						"lower": 1.7117771384243912,
						"upper": 4.164006528242275,
						"level": 95.0
					},
					"minimum": 1.681743,
					"firstQuartile": 1.9846470000000003,
					"median": 2.6077615,
					"thirdQuartile": 4.0798275,
					"maximum": 4.80705
				}
			}
		}
	}
}
