# Supplementary material for: SOX2+ sustentacular cells are stem cells of the postnatal adrenal medulla
Source: Nat Commun. 2025 Jan 2;16:16. doi: 10.1038/s41467-024-55289-5 (PMC11696870; doi:10.1038/s41467-024-55289-5)
Supplement: Supplementary file 7 — Source Data [file 41467_2024_55289_MOESM7_ESM.zip › analyses/13036F34-ED27-430C-9675-38244E0B179D/result_sheets/C2F911AE-A42E-43AC-8073-DB25E564098A.json]

{
	"@class": "AnalysisView",
	"uid": "C2F911AE-A42E-43AC-8073-DB25E564098A",
	"$id": "analyses/view.schema.json",
	"dataSheet": "E3E40905-5D0D-4731-9E49-84D9942FC73F",
	"name": "ANOVA results",
	"viewIdx": 0,
	"graphId": -1,
	"graphFlags": 0,
	"tabState": "SHOW",
	"isVisible": true,
	"isInternal": false,
	"isColumnLabelsVisible": false
}
