# Supplementary material for: SOX2+ sustentacular cells are stem cells of the postnatal adrenal medulla
Source: Nat Commun. 2025 Jan 2;16:16. doi: 10.1038/s41467-024-55289-5 (PMC11696870; doi:10.1038/s41467-024-55289-5)
Supplement: Supplementary file 7 — Source Data [file 41467_2024_55289_MOESM7_ESM.zip › analyses/13036F34-ED27-430C-9675-38244E0B179D/sheet.json]

{
	"@class": "AnalysisSheet",
	"uid": "13036F34-ED27-430C-9675-38244E0B179D",
	"fenID": 7,
	"title": "Ordinary one-way ANOVA of Figure 2b statistical analysis Sox2+ cells by age",
	"compatibility": [
		{
			"formatVersion": "1-0-0",
			"action": "disable"
		}
	],
	"$id": "analyses/sheet.schema.json",
	"analysisClass": "ONE_WAY_ANOVA",
	"isAllDataAnalyzed": true,
	"isCalculated": true,
	"currentResultSheet": "C2F911AE-A42E-43AC-8073-DB25E564098A",
	"preferredResultSheet": "C2F911AE-A42E-43AC-8073-DB25E564098A",
	"pairwiseComparisonsDataUid": "FE1E3C31-CBA9-44DF-980F-EDBAA7F170E0",
	"minRequiredVersion": {
		"major": 10,
		"minor": 0,
		"subminor": 0,
		"build": 0
	},
	"resultSheets": [
		{
			"uid": "C2F911AE-A42E-43AC-8073-DB25E564098A",
			"title": "ANOVA results",
			"idx": "0"
		},
		{
			"uid": "E26DCB0E-737A-42DA-ABCA-594907A86DE9",
			"title": "Multiple comparisons",
			"idx": "1"
		}
	],
	"inputDataSets": [
		{
			"uid": "C20011DA-DE32-4495-AD87-6EFF1E953AD0",
			"title": "P15",
			"idx": "A"
		},
		{
			"uid": "55F644E2-2BC4-47E2-86C8-EAA9335C8A9D",
			"title": "P17",
			"idx": "B"
		},
		{
			"uid": "4A1724B2-1CDD-416B-82AB-05DB4CC67C5C",
			"title": "P21",
			"idx": "C"
		},
		{
			"uid": "B96FBA35-E1B4-44FD-84BD-5FC8AAA27260",
			"title": "P28",
			"idx": "D"
		},
		{
			"uid": "ED624766-1F01-4705-8E36-25F332BF6879",
			"title": "P42",
			"idx": "E"
		},
		{
			"uid": "29070CB3-4832-4DDA-9E59-DA022554B8A1",
			"title": "P84",
			"idx": "F"
		},
		{
			"uid": "30FD1F8E-C537-40D8-B918-05C910BBCBB8",
			"title": "P178",
			"idx": "G"
		},
		{
			"uid": "2D5A3847-685D-4B9F-BA96-2BFA8ED775FE",
			"title": "P365",
			"idx": "H"
		}
	],
	"inputSheets": [
		{
			"uid": "B37CC388-7A5E-4E10-AEF2-89312B9F5374",
			"title": "Figure 2b statistical analysis Sox2+ cells by age"
		}
	]
}
