# Supplementary material for: SOX2+ sustentacular cells are stem cells of the postnatal adrenal medulla
Source: Nat Commun. 2025 Jan 2;16:16. doi: 10.1038/s41467-024-55289-5 (PMC11696870; doi:10.1038/s41467-024-55289-5)
Supplement: Supplementary file 7 — Source Data [file 41467_2024_55289_MOESM7_ESM.zip › analyses/2CB9EDA0-4A67-4731-B142-1DCE31EDBB73/results.json]

{
	"@class": "AnalysisResults",
	"$id": "analyses/two_sample_tests/results.schema.json",
	"version": "0.0.0",
	"content": {
		"status": {
			"error": "VALID",
			"warning": []
		},
		"unpairedTTestModel": {
			"status": "VALID",
			"unpairedTTest": {
				"status": "VALID",
				"t": 2.351140843618636,
				"df": 11.0,
				"pValue": {
					"value": 0.03840987796913501,
					"level": 0.05,
					"isSignificant": true,
					"state": "P_VALUE_EQUAL"
				}
			},
			"differenceOfMeans": {
				"n1": 5,
				"mean1": 2.025145858,
				"n2": 8,
				"mean2": 0.2985289925,
				"difference": -1.7266168655,
				"stdErrorOfDifference": 0.7343740678855154,
				"confidenceIntervalOfDifference": {
					"lower": -3.342963290872149,
					"upper": -0.11027044012785092,
					"level": 95.0
				},
				"rSquared": 0.3344572239852352
			},
			"varianceTest": {
				"status": "VALID",
				"f": 52.63014846956278,
				"dfNumerator": 4.0,
				"dfDenominator": 7.0,
				"pValue": {
					"value": 5.245969577096492e-05,
					"level": 0.05,
					"isSignificant": true,
					"state": "P_VALUE_EQUAL"
				}
			}
		},
		"descriptiveStatistics": {
			"sample1": {
				"id": {
					"col": {
						"uid": "0F3FE057-0AD1-4289-B0E8-B416935DCA44",
						"title": "Sox2CreERT2/+;Wlsfl/fl",
						"idx": 1
					}
				},
				"value": {
					"n": 8,
					"mean": 0.2985289925,
					"sd": 0.2896821963810215,
					"meanSE": 0.10241812272501673,
					"meanCI": {
						"lower": 0.05634861570181943,
						"upper": 0.5407093692981806,
						"level": 95.0
					},
					"minimum": 0.0,
					"firstQuartile": 0.0,
					"median": 0.31151883999999996,
					"thirdQuartile": 0.5305224024999999,
					"maximum": 0.76923077
				}
			},
			"sample2": {
				"id": {
					"col": {
						"uid": "8FD46D55-3D4B-45F4-8328-55997DCE4B30",
						"title": "Sox2+/+;Wlsfl/fl",
						"idx": 0
					}
				},
				"value": {
					"n": 5,
					"mean": 2.025145858,
					"sd": 2.101546975904273,
					"meanSE": 0.9398403792062133,
					"meanCI": {
						"lower": -0.5842693625143283,
						"upper": 4.634561078514329,
						"level": 95.0
					},
					"minimum": 0.61538462,
					"firstQuartile": 0.786925535,
					"median": 1.10599078,
					"thirdQuartile": 3.72294372,
					"maximum": 5.71428571
				}
			}
		},
		"compactLetterDisplay": {
			"status": "VALID",
			"letterCount": 2,
			"sampleCount": 2,
			"samples": {
				"7b31cbaf-a152-5557-b978-3201a3eb6482": {
					"id": {
						"col": {
							"uid": "8FD46D55-3D4B-45F4-8328-55997DCE4B30",
							"title": "Sox2+/+;Wlsfl/fl",
							"idx": 0
						}
					},
					"value": "A"
				},
				"543e9c76-919b-5cd8-a6c4-3bc2cc7bb97a": {
					"id": {
						"col": {
							"uid": "0F3FE057-0AD1-4289-B0E8-B416935DCA44",
							"title": "Sox2CreERT2/+;Wlsfl/fl",
							"idx": 1
						}
					},
					"value": "B"
				}
			}
		}
	}
}
