# Supplementary material for: SOX2+ sustentacular cells are stem cells of the postnatal adrenal medulla
Source: Nat Commun. 2025 Jan 2;16:16. doi: 10.1038/s41467-024-55289-5 (PMC11696870; doi:10.1038/s41467-024-55289-5)
Supplement: Supplementary file 7 — Source Data [file 41467_2024_55289_MOESM7_ESM.zip › analyses/2CB9EDA0-4A67-4731-B142-1DCE31EDBB73/result_sheets/F253A001-8777-47A5-9F0F-B417B629384F.json]

{
	"@class": "AnalysisView",
	"uid": "F253A001-8777-47A5-9F0F-B417B629384F",
	"$id": "analyses/view.schema.json",
	"dataSheet": "C86170CE-DFAE-4F57-A691-902B2868A220",
	"name": "Estimation Plot",
	"viewIdx": 8,
	"graphId": -1,
	"graphFlags": 0,
	"tabState": "AUTO",
	"isVisible": false,
	"isInternal": false,
	"isColumnLabelsVisible": true,
	"graphDefaults": {
		"type": "binary"
	}
}
