# Supplementary material for: SOX2+ sustentacular cells are stem cells of the postnatal adrenal medulla
Source: Nat Commun. 2025 Jan 2;16:16. doi: 10.1038/s41467-024-55289-5 (PMC11696870; doi:10.1038/s41467-024-55289-5)
Supplement: Supplementary file 7 — Source Data [file 41467_2024_55289_MOESM7_ESM.zip › analyses/2CB9EDA0-4A67-4731-B142-1DCE31EDBB73/sheet.json]

{
	"@class": "AnalysisSheet",
	"uid": "2CB9EDA0-4A67-4731-B142-1DCE31EDBB73",
	"fenID": 15,
	"title": "Figure S5d Unpaired t test of EdU/TH in control and Sox2CreERT2/+;Wlsfl/fl",
	"isCustomTitle": true,
	"$id": "analyses/sheet.schema.json",
	"analysisClass": "T_TESTS_AND_NONPARAMETRIC",
	"isAllDataAnalyzed": true,
	"isCalculated": true,
	"currentResultSheet": "46B0C33F-3A08-42B9-9B58-1257A8B35328",
	"preferredResultSheet": "46B0C33F-3A08-42B9-9B58-1257A8B35328",
	"pairwiseComparisonsDataUid": "2F3311FD-6152-48BA-B5E2-9EBD9DE6FD09",
	"minRequiredVersion": {
		"major": 9,
		"minor": 0,
		"subminor": 0,
		"build": 0
	},
	"resultSheets": [
		{
			"uid": "46B0C33F-3A08-42B9-9B58-1257A8B35328",
			"title": "Tabular results"
		},
		{
			"uid": "F253A001-8777-47A5-9F0F-B417B629384F",
			"title": "Estimation Plot"
		}
	],
	"inputDataSets": [
		{
			"uid": "8FD46D55-3D4B-45F4-8328-55997DCE4B30",
			"title": "Sox2+/+;Wlsfl/fl",
			"idx": "A"
		},
		{
			"uid": "0F3FE057-0AD1-4289-B0E8-B416935DCA44",
			"title": "Sox2CreERT2/+;Wlsfl/fl",
			"idx": "B"
		}
	],
	"inputSheets": [
		{
			"uid": "C35DE0D8-31D3-4C01-9390-38EA34C45AF7",
			"title": "Figure S5d EdU/TH in control and Sox2CreERT2/+;Wlsfl/fl"
		}
	]
}
