# Supplementary material for: SOX2+ sustentacular cells are stem cells of the postnatal adrenal medulla
Source: Nat Commun. 2025 Jan 2;16:16. doi: 10.1038/s41467-024-55289-5 (PMC11696870; doi:10.1038/s41467-024-55289-5)
Supplement: Supplementary file 7 — Source Data [file 41467_2024_55289_MOESM7_ESM.zip › analyses/2DDFA52E-B1E7-47DD-8E7B-EE3F190FDEC7/parameters.dt]

554cc256a4a4de8aa0b358d13f56c9dc
