# Supplementary material for: SOX2+ sustentacular cells are stem cells of the postnatal adrenal medulla
Source: Nat Commun. 2025 Jan 2;16:16. doi: 10.1038/s41467-024-55289-5 (PMC11696870; doi:10.1038/s41467-024-55289-5)
Supplement: Supplementary file 7 — Source Data [file 41467_2024_55289_MOESM7_ESM.zip › analyses/2DDFA52E-B1E7-47DD-8E7B-EE3F190FDEC7/results.json]

{
	"@class": "AnalysisResults",
	"$id": "analyses/one_way_anova/results.schema.json",
	"version": "0.0.0",
	"content": {
		"status": {
			"error": "VALID",
			"warning": []
		},
		"ordinaryAnovaModel": {
			"status": "VALID",
			"anovaTable": {
				"colFactor": {
					"ss": 1430.2905042763584,
					"df": 6.0,
					"ms": 238.38175071272642,
					"r2": 0.8478396611044944,
					"fTest": {
						"status": "VALID",
						"f": 30.646081429123676,
						"dfNumerator": 6.0,
						"dfDenominator": 33.0,
						"pValue": {
							"value": 3.825459924374254e-12,
							"level": 0.05,
							"isSignificant": true,
							"state": "P_VALUE_EQUAL"
						}
					}
				},
				"residual": {
					"ss": 256.69179897316866,
					"df": 33.0,
					"ms": 7.778539362823293
				},
				"total": {
					"ss": 1686.9823032495271,
					"df": 39.0
				}
			},
			"brownForsytheTest": {
				"status": "VALID",
				"f": 1.996824821829231,
				"dfNumerator": 6.0,
				"dfDenominator": 33.0,
				"pValue": {
					"value": 0.09433635770952713,
					"level": 0.05,
					"isSignificant": false,
					"state": "P_VALUE_EQUAL"
				}
			},
			"bartlettTest": {
				"status": "VALID",
				"statistic": 4.424226493554295,
				"pValue": {
					"value": 0.6194674803290945,
					"level": 0.05,
					"isSignificant": false,
					"state": "P_VALUE_EQUAL"
				}
			},
			"multipleComparisons": {
				"status": "VALID",
				"method": "Dunnett",
				"comparisonCount": 6,
				"significantCount": 3,
				"tests": {
					"750e74dd-bd06-5867-98aa-b8cb8749f755": {
						"id": {
							"col": {
								"uid": "AB52364D-B733-4141-A571-D7578F3E47AE",
								"title": "72hrs",
								"idx": 0
							}
						},
						"value": {
							"fa6b331c-f07d-52ff-8391-9b826da2c5d4": {
								"id": {
									"col": {
										"uid": "C6636E38-0661-45D9-A98F-3BDF774CA9A9",
										"title": "7 days",
										"idx": 1
									}
								},
								"value": {
									"status": "VALID",
									"meansDifference": -0.1732304999999994,
									"meansDifferenceSE": 1.6102318014107255,
									"meansDifferenceCI": {
										"lower": -4.539056656669429,
										"upper": 4.192595656669429,
										"level": 95.0
									},
									"statistic": 0.1075810947518438,
									"df": 33.0,
									"pValueAdjusted": {
										"value": 0.9999986848673749,
										"level": 0.05,
										"isSignificant": false,
										"state": "P_VALUE_EQUAL"
									},
									"sample1": {
										"id": {
											"col": {
												"uid": "AB52364D-B733-4141-A571-D7578F3E47AE",
												"title": "72hrs",
												"idx": 0
											}
										},
										"value": {
											"mean": 3.446888166666667,
											"n": 6
										}
									},
									"sample2": {
										"id": {
											"col": {
												"uid": "C6636E38-0661-45D9-A98F-3BDF774CA9A9",
												"title": "7 days",
												"idx": 1
											}
										},
										"value": {
											"mean": 3.6201186666666665,
											"n": 6
										}
									}
								}
							},
							"01c2ea29-7bf7-556f-9533-ec3fc908245c": {
								"id": {
									"col": {
										"uid": "C9860AF1-6930-4EC2-9AC8-762ABFC172F6",
										"title": "14 days",
										"idx": 2
									}
								},
								"value": {
									"status": "VALID",
									"meansDifference": -3.0259165000000006,
									"meansDifferenceSE": 1.6102318014107255,
									"meansDifferenceCI": {
										"lower": -7.391742656669429,
										"upper": 1.3399096566694282,
										"level": 95.0
									},
									"statistic": 1.879180685258478,
									"df": 33.0,
									"pValueAdjusted": {
										"value": 0.2698068342148098,
										"level": 0.05,
										"isSignificant": false,
										"state": "P_VALUE_EQUAL"
									},
									"sample1": {
										"id": {
											"col": {
												"uid": "AB52364D-B733-4141-A571-D7578F3E47AE",
												"title": "72hrs",
												"idx": 0
											}
										},
										"value": {
											"mean": 3.446888166666667,
											"n": 6
										}
									},
									"sample2": {
										"id": {
											"col": {
												"uid": "C9860AF1-6930-4EC2-9AC8-762ABFC172F6",
												"title": "14 days",
												"idx": 2
											}
										},
										"value": {
											"mean": 6.472804666666668,
											"n": 6
										}
									}
								}
							},
							"8a5ad8a9-629d-5b4e-8828-c6a3228c7306": {
								"id": {
									"col": {
										"uid": "5AF96691-FD1B-4FD2-8175-9FAB01DD7B0C",
										"title": "28 days",
										"idx": 3
									}
								},
								"value": {
									"status": "VALID",
									"meansDifference": -3.280097166666667,
									"meansDifferenceSE": 1.6102318014107255,
									"meansDifferenceCI": {
										"lower": -7.6459233233360955,
										"upper": 1.0857289900027616,
										"level": 95.0
									},
									"statistic": 2.0370341486194543,
									"df": 33.0,
									"pValueAdjusted": {
										"value": 0.20349138562379543,
										"level": 0.05,
										"isSignificant": false,
										"state": "P_VALUE_EQUAL"
									},
									"sample1": {
										"id": {
											"col": {
												"uid": "AB52364D-B733-4141-A571-D7578F3E47AE",
												"title": "72hrs",
												"idx": 0
											}
										},
										"value": {
											"mean": 3.446888166666667,
											"n": 6
										}
									},
									"sample2": {
										"id": {
											"col": {
												"uid": "5AF96691-FD1B-4FD2-8175-9FAB01DD7B0C",
												"title": "28 days",
												"idx": 3
											}
										},
										"value": {
											"mean": 6.726985333333334,
											"n": 6
										}
									}
								}
							},
							"8de44ab8-8d77-59cd-b834-6955c4961933": {
								"id": {
									"col": {
										"uid": "119E3F7E-C784-4CF4-B5C5-B335F028F09A",
										"title": "70 days",
										"idx": 4
									}
								},
								"value": {
									"status": "VALID",
									"meansDifference": -4.749413833333334,
									"meansDifferenceSE": 1.6102318014107255,
									"meansDifferenceCI": {
										"lower": -9.115239990002763,
										"upper": -0.3835876766639048,
										"level": 95.0
									},
									"statistic": 2.949521819884794,
									"df": 33.0,
									"pValueAdjusted": {
										"value": 0.028543912273813143,
										"level": 0.05,
										"isSignificant": true,
										"state": "P_VALUE_EQUAL"
									},
									"sample1": {
										"id": {
											"col": {
												"uid": "AB52364D-B733-4141-A571-D7578F3E47AE",
												"title": "72hrs",
												"idx": 0
											}
										},
										"value": {
											"mean": 3.446888166666667,
											"n": 6
										}
									},
									"sample2": {
										"id": {
											"col": {
												"uid": "119E3F7E-C784-4CF4-B5C5-B335F028F09A",
												"title": "70 days",
												"idx": 4
											}
										},
										"value": {
											"mean": 8.196302000000001,
											"n": 6
										}
									}
								}
							},
							"9e5be39a-de33-5ab4-af42-f3ca6b21f1f2": {
								"id": {
									"col": {
										"uid": "F204EB87-CCB7-4832-9DDE-997930EEBEE4",
										"title": "6 months",
										"idx": 5
									}
								},
								"value": {
									"status": "VALID",
									"meansDifference": -7.224195833333333,
									"meansDifferenceSE": 1.6102318014107255,
									"meansDifferenceCI": {
										"lower": -11.59002199000276,
										"upper": -2.858369676663904,
										"level": 95.0
									},
									"statistic": 4.486432218643433,
									"df": 33.0,
									"pValueAdjusted": {
										"value": 0.00046230635336108605,
										"level": 0.05,
										"isSignificant": true,
										"state": "P_VALUE_EQUAL"
									},
									"sample1": {
										"id": {
											"col": {
												"uid": "AB52364D-B733-4141-A571-D7578F3E47AE",
												"title": "72hrs",
												"idx": 0
											}
										},
										"value": {
											"mean": 3.446888166666667,
											"n": 6
										}
									},
									"sample2": {
										"id": {
											"col": {
												"uid": "F204EB87-CCB7-4832-9DDE-997930EEBEE4",
												"title": "6 months",
												"idx": 5
											}
										},
										"value": {
											"mean": 10.671084,
											"n": 6
										}
									}
								}
							},
							"12970774-a266-5f71-8486-71892afbd178": {
								"id": {
									"col": {
										"uid": "2B399ED3-AB9C-45DF-A4D3-757A49F2AE24",
										"title": "1 year",
										"idx": 6
									}
								},
								"value": {
									"status": "VALID",
									"meansDifference": -21.35305293333333,
									"meansDifferenceSE": 1.8002938837431621,
									"meansDifferenceCI": {
										"lower": -26.234194965463075,
										"upper": -16.471910901203586,
										"level": 95.0
									},
									"statistic": 11.860870675701108,
									"df": 33.0,
									"pValueAdjusted": {
										"value": 1.13420384195706e-12,
										"level": 0.05,
										"isSignificant": true,
										"state": "P_VALUE_EQUAL"
									},
									"sample1": {
										"id": {
											"col": {
												"uid": "AB52364D-B733-4141-A571-D7578F3E47AE",
												"title": "72hrs",
												"idx": 0
											}
										},
										"value": {
											"mean": 3.446888166666667,
											"n": 6
										}
									},
									"sample2": {
										"id": {
											"col": {
												"uid": "2B399ED3-AB9C-45DF-A4D3-757A49F2AE24",
												"title": "1 year",
												"idx": 6
											}
										},
										"value": {
											"mean": 24.799941099999998,
											"n": 4
										}
									}
								}
							}
						}
					}
				}
			},
			"dataSummary": {
				"levelCount": 7,
				"pointCount": 40
			}
		},
		"descriptiveStatistics": {
			"750e74dd-bd06-5867-98aa-b8cb8749f755": {
				"id": {
					"col": {
						"uid": "AB52364D-B733-4141-A571-D7578F3E47AE",
						"title": "72hrs",
						"idx": 0
					}
				},
				"value": {
					"n": 6,
					"mean": 3.446888166666667,
					"sd": 1.898303441127726,
					"meanSE": 0.7749791346220626,
					"meanCI": {
						"lower": 1.4547408802100432,
						"upper": 5.4390354531232905,
						"level": 95.0
					},
					"minimum": 1.801822,
					"firstQuartile": 1.92417625,
					"median": 2.6934009999999997,
					"thirdQuartile": 5.4430695,
					"maximum": 6.405477
				}
			},
			"fa6b331c-f07d-52ff-8391-9b826da2c5d4": {
				"id": {
					"col": {
						"uid": "C6636E38-0661-45D9-A98F-3BDF774CA9A9",
						"title": "7 days",
						"idx": 1
					}
				},
				"value": {
					"n": 6,
					"mean": 3.6201186666666665,
					"sd": 1.9566417924210517,
					"meanSE": 0.7987956668060432,
					"meanCI": {
						"lower": 1.5667490351900546,
						"upper": 5.673488298143278,
						"level": 95.0
					},
					"minimum": 2.257773,
					"firstQuartile": 2.31490725,
					"median": 3.0693205,
					"thirdQuartile": 4.4979265,
					"maximum": 7.489666
				}
			},
			"01c2ea29-7bf7-556f-9533-ec3fc908245c": {
				"id": {
					"col": {
						"uid": "C9860AF1-6930-4EC2-9AC8-762ABFC172F6",
						"title": "14 days",
						"idx": 2
					}
				},
				"value": {
					"n": 6,
					"mean": 6.472804666666668,
					"sd": 3.0020663943391837,
					"meanSE": 1.2255884733479852,
					"meanCI": {
						"lower": 3.322329199113096,
						"upper": 9.62328013422024,
						"level": 95.0
					},
					"minimum": 2.826722,
					"firstQuartile": 3.0637325000000004,
					"median": 7.1097735,
					"thirdQuartile": 9.13505825,
					"maximum": 9.701618
				}
			},
			"8a5ad8a9-629d-5b4e-8828-c6a3228c7306": {
				"id": {
					"col": {
						"uid": "5AF96691-FD1B-4FD2-8175-9FAB01DD7B0C",
						"title": "28 days",
						"idx": 3
					}
				},
				"value": {
					"n": 6,
					"mean": 6.726985333333334,
					"sd": 2.7636800901185126,
					"meanSE": 1.1282676721798977,
					"meanCI": {
						"lower": 3.8266809494920215,
						"upper": 9.627289717174648,
						"level": 95.0
					},
					"minimum": 3.454704,
					"firstQuartile": 4.33409775,
					"median": 6.2557545,
					"thirdQuartile": 9.5237525,
					"maximum": 10.6052
				}
			},
			"8de44ab8-8d77-59cd-b834-6955c4961933": {
				"id": {
					"col": {
						"uid": "119E3F7E-C784-4CF4-B5C5-B335F028F09A",
						"title": "70 days",
						"idx": 4
					}
				},
				"value": {
					"n": 6,
					"mean": 8.196302000000001,
					"sd": 4.205243272982861,
					"meanSE": 1.716783377179913,
					"meanCI": {
						"lower": 3.78316983489895,
						"upper": 12.609434165101053,
						"level": 95.0
					},
					"minimum": 3.830584,
					"firstQuartile": 3.94821925,
					"median": 7.9348885,
					"thirdQuartile": 12.248569999999999,
					"maximum": 13.73789
				}
			},
			"9e5be39a-de33-5ab4-af42-f3ca6b21f1f2": {
				"id": {
					"col": {
						"uid": "F204EB87-CCB7-4832-9DDE-997930EEBEE4",
						"title": "6 months",
						"idx": 5
					}
				},
				"value": {
					"n": 6,
					"mean": 10.671084,
					"sd": 2.5502519788099374,
					"meanSE": 1.0411360106012408,
					"meanCI": {
						"lower": 7.994758682721594,
						"upper": 13.347409317278407,
						"level": 95.0
					},
					"minimum": 7.85413,
					"firstQuartile": 8.749783,
					"median": 10.457725,
					"thirdQuartile": 11.9870575,
					"maximum": 15.33877
				}
			},
			"12970774-a266-5f71-8486-71892afbd178": {
				"id": {
					"col": {
						"uid": "2B399ED3-AB9C-45DF-A4D3-757A49F2AE24",
						"title": "1 year",
						"idx": 6
					}
				},
				"value": {
					"n": 4,
					"mean": 24.799941099999998,
					"sd": 2.2613308468163766,
					"meanSE": 1.1306654234081883,
					"meanCI": {
						"lower": 21.20165910076257,
						"upper": 28.398223099237427,
						"level": 95.0
					},
					"minimum": 22.3100304,
					"firstQuartile": 22.630960299999998,
					"median": 24.7938169,
					"thirdQuartile": 26.9750461,
					"maximum": 27.3021002
				}
			}
		}
	}
}
