# Supplementary material for: SOX2+ sustentacular cells are stem cells of the postnatal adrenal medulla
Source: Nat Commun. 2025 Jan 2;16:16. doi: 10.1038/s41467-024-55289-5 (PMC11696870; doi:10.1038/s41467-024-55289-5)
Supplement: Supplementary file 7 — Source Data [file 41467_2024_55289_MOESM7_ESM.zip › analyses/2DDFA52E-B1E7-47DD-8E7B-EE3F190FDEC7/result_sheets/197983C8-DD2A-4C63-A1FD-740B34AEF8A5.json]

{
	"@class": "AnalysisView",
	"uid": "197983C8-DD2A-4C63-A1FD-740B34AEF8A5",
	"$id": "analyses/view.schema.json",
	"dataSheet": "AB052A19-8668-4DFD-956D-1867A60ACB2D",
	"name": "Multiple comparisons",
	"viewIdx": 1,
	"graphId": -1,
	"graphFlags": 0,
	"tabState": "AUTO",
	"isVisible": true,
	"isInternal": false,
	"isColumnLabelsVisible": false
}
