# Supplementary material for: SOX2+ sustentacular cells are stem cells of the postnatal adrenal medulla
Source: Nat Commun. 2025 Jan 2;16:16. doi: 10.1038/s41467-024-55289-5 (PMC11696870; doi:10.1038/s41467-024-55289-5)
Supplement: Supplementary file 7 — Source Data [file 41467_2024_55289_MOESM7_ESM.zip › analyses/2DDFA52E-B1E7-47DD-8E7B-EE3F190FDEC7/sheet.json]

{
	"@class": "AnalysisSheet",
	"uid": "2DDFA52E-B1E7-47DD-8E7B-EE3F190FDEC7",
	"fenID": 11,
	"title": "Figure 4c Lineage tracing data - Ordinary one-way ANOVA of For stats",
	"isCustomTitle": true,
	"compatibility": [
		{
			"formatVersion": "1-0-0",
			"action": "disable"
		}
	],
	"$id": "analyses/sheet.schema.json",
	"analysisClass": "ONE_WAY_ANOVA",
	"isAllDataAnalyzed": true,
	"isCalculated": true,
	"currentResultSheet": "197983C8-DD2A-4C63-A1FD-740B34AEF8A5",
	"preferredResultSheet": "3A4D7ECA-5EED-4742-8039-44F01B71B2C0",
	"pairwiseComparisonsDataUid": "909C9CBE-560B-4BCE-BC61-154ADD4E59D1",
	"minRequiredVersion": {
		"major": 10,
		"minor": 0,
		"subminor": 0,
		"build": 0
	},
	"resultSheets": [
		{
			"uid": "3A4D7ECA-5EED-4742-8039-44F01B71B2C0",
			"title": "ANOVA results"
		},
		{
			"uid": "197983C8-DD2A-4C63-A1FD-740B34AEF8A5",
			"title": "Multiple comparisons"
		}
	],
	"inputDataSets": [
		{
			"uid": "AB52364D-B733-4141-A571-D7578F3E47AE",
			"title": "72hrs",
			"idx": "A"
		},
		{
			"uid": "C6636E38-0661-45D9-A98F-3BDF774CA9A9",
			"title": "7 days",
			"idx": "B"
		},
		{
			"uid": "C9860AF1-6930-4EC2-9AC8-762ABFC172F6",
			"title": "14 days",
			"idx": "C"
		},
		{
			"uid": "5AF96691-FD1B-4FD2-8175-9FAB01DD7B0C",
			"title": "28 days",
			"idx": "D"
		},
		{
			"uid": "119E3F7E-C784-4CF4-B5C5-B335F028F09A",
			"title": "70 days",
			"idx": "E"
		},
		{
			"uid": "F204EB87-CCB7-4832-9DDE-997930EEBEE4",
			"title": "6 months",
			"idx": "F"
		},
		{
			"uid": "2B399ED3-AB9C-45DF-A4D3-757A49F2AE24",
			"title": "1 year",
			"idx": "G"
		}
	],
	"inputSheets": [
		{
			"uid": "1F899BC5-A35D-4FFD-9810-291A46791D78",
			"title": "Figure 4c Lineage tracing data for statistical analysis"
		}
	]
}
