# Supplementary material for: SOX2+ sustentacular cells are stem cells of the postnatal adrenal medulla
Source: Nat Commun. 2025 Jan 2;16:16. doi: 10.1038/s41467-024-55289-5 (PMC11696870; doi:10.1038/s41467-024-55289-5)
Supplement: Supplementary file 7 — Source Data [file 41467_2024_55289_MOESM7_ESM.zip › analyses/95AD763E-AC00-4596-A723-54E873055CF6/parameters.json]

{
	"@class": "AnalysisParameters",
	"$id": "analyses/one_way_anova/parameters.schema.json",
	"version": "0.0.0",
	"content": {
		"experimentalDesign": "ORDINARY_ANOVA",
		"calc": {
			"modelComparisonAIC": false
		},
		"repeatedMeasures": {
			"method": "OPTIONAL",
			"assumeSphericity": false,
			"removeNonPositiveRandomEffects": true,
			"useInitialValuesFromGLM": true
		},
		"postTests": {
			"type": "PAIRWISE_TESTS",
			"pairwiseTests": {
				"pairwiseDesign": {
					"type": "CONTROL_VS_ALL",
					"controlID": {
						"col": {
							"idx": 0,
							"title": "P15",
							"uid": "4DA3ED4F-A2AB-4BCB-BC4B-C652BFED578E"
						}
					},
					"selectedPairIDList": []
				},
				"multipleComparisons": {
					"type": "STATISTICAL",
					"statistical": {
						"test": "DUNNET",
						"report": {
							"adjustedPValues": true
						},
						"options": {
							"significanceLevel": 0.05
						}
					},
					"fdr": {
						"test": "BENJAMINI_KRIEGER_YEKUTIELI",
						"options": {
							"discoveryLevel": 0.05
						}
					},
					"noCorrection": {
						"options": {
							"significanceLevel": 0.05
						}
					}
				},
				"graph": {
					"differences": false,
					"confidenceIntervals": false
				},
				"options": {
					"swapDirection": false
				}
			}
		},
		"residuals": {
			"diagnostics": {
				"normalityTests": false,
				"heteroscedasticityTests": true
			},
			"graphs": {
				"residualsPlot": false,
				"homoscedasticityPlot": false,
				"qqPlot": false,
				"heatMapPlot": false
			}
		},
		"report": {
			"descriptiveStatistics": false,
			"goodnessOfFit": false
		},
		"graph": {
			"ranks": false
		},
		"output": {
			"significantDigitCount": 4,
			"pValueStyle": {
				"type": "P_VALUE_STYLE_GP",
				"decimalDigitCount": 6
			}
		}
	}
}
