# Supplementary material for: SOX2+ sustentacular cells are stem cells of the postnatal adrenal medulla
Source: Nat Commun. 2025 Jan 2;16:16. doi: 10.1038/s41467-024-55289-5 (PMC11696870; doi:10.1038/s41467-024-55289-5)
Supplement: Supplementary file 7 — Source Data [file 41467_2024_55289_MOESM7_ESM.zip › analyses/95AD763E-AC00-4596-A723-54E873055CF6/results.json]

{
	"@class": "AnalysisResults",
	"$id": "analyses/one_way_anova/results.schema.json",
	"version": "0.0.0",
	"content": {
		"status": {
			"error": "VALID",
			"warning": []
		},
		"ordinaryAnovaModel": {
			"status": "VALID",
			"anovaTable": {
				"colFactor": {
					"ss": 410.7190683929781,
					"df": 6.0,
					"ms": 68.45317806549635,
					"r2": 0.9425903404650735,
					"fTest": {
						"status": "VALID",
						"f": 68.41113122345625,
						"dfNumerator": 6.0,
						"dfDenominator": 25.0,
						"pValue": {
							"value": 2.6949290111403722e-14,
							"level": 0.05,
							"isSignificant": true,
							"state": "P_VALUE_EQUAL"
						}
					}
				},
				"residual": {
					"ss": 25.0153654972839,
					"df": 25.0,
					"ms": 1.000614619891356
				},
				"total": {
					"ss": 435.734433890262,
					"df": 31.0
				}
			},
			"brownForsytheTest": {
				"status": "VALID",
				"f": 4.724383208635895,
				"dfNumerator": 6.0,
				"dfDenominator": 25.0,
				"pValue": {
					"value": 0.002416995990427918,
					"level": 0.05,
					"isSignificant": true,
					"state": "P_VALUE_EQUAL"
				}
			},
			"bartlettTest": {
				"status": "VALID",
				"statistic": 28.53995995898427,
				"pValue": {
					"value": 7.432449083277319e-05,
					"level": 0.05,
					"isSignificant": true,
					"state": "P_VALUE_EQUAL"
				}
			},
			"multipleComparisons": {
				"status": "VALID",
				"method": "Dunnett",
				"comparisonCount": 6,
				"significantCount": 5,
				"tests": {
					"4f4fd0d7-5250-5d51-83c2-b5492a1ab1f9": {
						"id": {
							"col": {
								"uid": "4DA3ED4F-A2AB-4BCB-BC4B-C652BFED578E",
								"title": "P15",
								"idx": 0
							}
						},
						"value": {
							"17d870f6-2d88-5364-b346-660a545d8c29": {
								"id": {
									"col": {
										"uid": "94DC270C-5552-44AC-B3B4-68B8347E1A9D",
										"title": "P17",
										"idx": 1
									}
								},
								"value": {
									"status": "VALID",
									"meansDifference": -1.4676355,
									"meansDifferenceSE": 0.7073240487539484,
									"meansDifferenceCI": {
										"lower": -3.4036394330341198,
										"upper": 0.46836843303411957,
										"level": 95.0
									},
									"statistic": 2.074912485423687,
									"df": 25.0,
									"pValueAdjusted": {
										"value": 0.187362604851398,
										"level": 0.05,
										"isSignificant": false,
										"state": "P_VALUE_EQUAL"
									},
									"sample1": {
										"id": {
											"col": {
												"uid": "4DA3ED4F-A2AB-4BCB-BC4B-C652BFED578E",
												"title": "P15",
												"idx": 0
											}
										},
										"value": {
											"mean": 8.87501275,
											"n": 4
										}
									},
									"sample2": {
										"id": {
											"col": {
												"uid": "94DC270C-5552-44AC-B3B4-68B8347E1A9D",
												"title": "P17",
												"idx": 1
											}
										},
										"value": {
											"mean": 10.34264825,
											"n": 4
										}
									}
								}
							},
							"c48af1fb-dce2-5c14-9184-ce99c37bbcc0": {
								"id": {
									"col": {
										"uid": "EE11C741-C8C7-4817-995B-7E3D62BF94A9",
										"title": "P21",
										"idx": 2
									}
								},
								"value": {
									"status": "VALID",
									"meansDifference": 3.859499349999999,
									"meansDifferenceSE": 0.6710265113623382,
									"meansDifferenceCI": {
										"lower": 2.022844753770425,
										"upper": 5.696153946229574,
										"level": 95.0
									},
									"statistic": 5.751634674111948,
									"df": 25.0,
									"pValueAdjusted": {
										"value": 2.985059042104332e-05,
										"level": 0.05,
										"isSignificant": true,
										"state": "P_VALUE_EQUAL"
									},
									"sample1": {
										"id": {
											"col": {
												"uid": "4DA3ED4F-A2AB-4BCB-BC4B-C652BFED578E",
												"title": "P15",
												"idx": 0
											}
										},
										"value": {
											"mean": 8.87501275,
											"n": 4
										}
									},
									"sample2": {
										"id": {
											"col": {
												"uid": "EE11C741-C8C7-4817-995B-7E3D62BF94A9",
												"title": "P21",
												"idx": 2
											}
										},
										"value": {
											"mean": 5.015513400000001,
											"n": 5
										}
									}
								}
							},
							"207460d9-4be9-5c45-9f0d-4533ae1610e5": {
								"id": {
									"col": {
										"uid": "E29F2130-18E6-4AF6-A355-DA2FB21B8C53",
										"title": "P28",
										"idx": 3
									}
								},
								"value": {
									"status": "VALID",
									"meansDifference": 4.00041215,
									"meansDifferenceSE": 0.6710265113623382,
									"meansDifferenceCI": {
										"lower": 2.1637575537704254,
										"upper": 5.837066746229574,
										"level": 95.0
									},
									"statistic": 5.9616305500035205,
									"df": 25.0,
									"pValueAdjusted": {
										"value": 1.7622715730802874e-05,
										"level": 0.05,
										"isSignificant": true,
										"state": "P_VALUE_EQUAL"
									},
									"sample1": {
										"id": {
											"col": {
												"uid": "4DA3ED4F-A2AB-4BCB-BC4B-C652BFED578E",
												"title": "P15",
												"idx": 0
											}
										},
										"value": {
											"mean": 8.87501275,
											"n": 4
										}
									},
									"sample2": {
										"id": {
											"col": {
												"uid": "E29F2130-18E6-4AF6-A355-DA2FB21B8C53",
												"title": "P28",
												"idx": 3
											}
										},
										"value": {
											"mean": 4.8746006,
											"n": 5
										}
									}
								}
							},
							"6a753dd1-f98c-5272-9b81-b5c1b4beabe6": {
								"id": {
									"col": {
										"uid": "261C4580-E8C4-49E0-BB27-A55C36C7A4DE",
										"title": "P84",
										"idx": 4
									}
								},
								"value": {
									"status": "VALID",
									"meansDifference": 7.8576691499999995,
									"meansDifferenceSE": 0.6710265113623382,
									"meansDifferenceCI": {
										"lower": 6.021014553770425,
										"upper": 9.694323746229575,
										"level": 95.0
									},
									"statistic": 11.709923552866972,
									"df": 25.0,
									"pValueAdjusted": {
										"value": 7.023914783133023e-11,
										"level": 0.05,
										"isSignificant": true,
										"state": "P_VALUE_EQUAL"
									},
									"sample1": {
										"id": {
											"col": {
												"uid": "4DA3ED4F-A2AB-4BCB-BC4B-C652BFED578E",
												"title": "P15",
												"idx": 0
											}
										},
										"value": {
											"mean": 8.87501275,
											"n": 4
										}
									},
									"sample2": {
										"id": {
											"col": {
												"uid": "261C4580-E8C4-49E0-BB27-A55C36C7A4DE",
												"title": "P84",
												"idx": 4
											}
										},
										"value": {
											"mean": 1.0173436,
											"n": 5
										}
									}
								}
							},
							"8cbcba04-a6ce-57e5-b043-eef7ebe2e51c": {
								"id": {
									"col": {
										"uid": "81DF7F8C-D5D6-4E08-A3FE-D1F4DED24AFA",
										"title": "P178",
										"idx": 5
									}
								},
								"value": {
									"status": "VALID",
									"meansDifference": 8.31361355,
									"meansDifferenceSE": 0.6710265113623382,
									"meansDifferenceCI": {
										"lower": 6.476958953770425,
										"upper": 10.150268146229575,
										"level": 95.0
									},
									"statistic": 12.389396557702991,
									"df": 25.0,
									"pValueAdjusted": {
										"value": 2.096345319557713e-11,
										"level": 0.05,
										"isSignificant": true,
										"state": "P_VALUE_EQUAL"
									},
									"sample1": {
										"id": {
											"col": {
												"uid": "4DA3ED4F-A2AB-4BCB-BC4B-C652BFED578E",
												"title": "P15",
												"idx": 0
											}
										},
										"value": {
											"mean": 8.87501275,
											"n": 4
										}
									},
									"sample2": {
										"id": {
											"col": {
												"uid": "81DF7F8C-D5D6-4E08-A3FE-D1F4DED24AFA",
												"title": "P178",
												"idx": 5
											}
										},
										"value": {
											"mean": 0.5613992,
											"n": 5
										}
									}
								}
							},
							"3366a5b9-67a3-5c5d-bb3d-2905bfe0eab9": {
								"id": {
									"col": {
										"uid": "992154CC-9BCC-458C-BF9E-501976A72FD1",
										"title": "P356",
										"idx": 6
									}
								},
								"value": {
									"status": "VALID",
									"meansDifference": 8.21450075,
									"meansDifferenceSE": 0.7073240487539484,
									"meansDifferenceCI": {
										"lower": 6.2784968169658795,
										"upper": 10.150504683034118,
										"level": 95.0
									},
									"statistic": 11.613489976017368,
									"df": 25.0,
									"pValueAdjusted": {
										"value": 8.37214741977732e-11,
										"level": 0.05,
										"isSignificant": true,
										"state": "P_VALUE_EQUAL"
									},
									"sample1": {
										"id": {
											"col": {
												"uid": "4DA3ED4F-A2AB-4BCB-BC4B-C652BFED578E",
												"title": "P15",
												"idx": 0
											}
										},
										"value": {
											"mean": 8.87501275,
											"n": 4
										}
									},
									"sample2": {
										"id": {
											"col": {
												"uid": "992154CC-9BCC-458C-BF9E-501976A72FD1",
												"title": "P356",
												"idx": 6
											}
										},
										"value": {
											"mean": 0.660512,
											"n": 4
										}
									}
								}
							}
						}
					}
				}
			},
			"dataSummary": {
				"levelCount": 7,
				"pointCount": 32
			}
		},
		"descriptiveStatistics": {
			"4f4fd0d7-5250-5d51-83c2-b5492a1ab1f9": {
				"id": {
					"col": {
						"uid": "4DA3ED4F-A2AB-4BCB-BC4B-C652BFED578E",
						"title": "P15",
						"idx": 0
					}
				},
				"value": {
					"n": 4,
					"mean": 8.87501275,
					"sd": 0.7350921585635255,
					"meanSE": 0.36754607928176275,
					"meanCI": {
						"lower": 7.7053170879682416,
						"upper": 10.044708412031758,
						"level": 95.0
					},
					"minimum": 8.361897,
					"firstQuartile": 8.37024,
					"median": 8.601674500000001,
					"thirdQuartile": 9.65312375,
					"maximum": 9.934805
				}
			},
			"17d870f6-2d88-5364-b346-660a545d8c29": {
				"id": {
					"col": {
						"uid": "94DC270C-5552-44AC-B3B4-68B8347E1A9D",
						"title": "P17",
						"idx": 1
					}
				},
				"value": {
					"n": 4,
					"mean": 10.34264825,
					"sd": 2.458611657188717,
					"meanSE": 1.2293058285943586,
					"meanCI": {
						"lower": 6.430448457726156,
						"upper": 14.254848042273844,
						"level": 95.0
					},
					"minimum": 7.787866,
					"firstQuartile": 8.13318875,
					"median": 10.0476285,
					"thirdQuartile": 12.8471275,
					"maximum": 13.48747
				}
			},
			"c48af1fb-dce2-5c14-9184-ce99c37bbcc0": {
				"id": {
					"col": {
						"uid": "EE11C741-C8C7-4817-995B-7E3D62BF94A9",
						"title": "P21",
						"idx": 2
					}
				},
				"value": {
					"n": 5,
					"mean": 5.015513400000001,
					"sd": 0.8128279169370966,
					"meanSE": 0.3635076952561801,
					"meanCI": {
						"lower": 4.006254238804249,
						"upper": 6.0247725611957526,
						"level": 95.0
					},
					"minimum": 3.941136,
					"firstQuartile": 4.290846,
					"median": 4.856505,
					"thirdQuartile": 5.819685,
					"maximum": 5.940535
				}
			},
			"207460d9-4be9-5c45-9f0d-4533ae1610e5": {
				"id": {
					"col": {
						"uid": "E29F2130-18E6-4AF6-A355-DA2FB21B8C53",
						"title": "P28",
						"idx": 3
					}
				},
				"value": {
					"n": 5,
					"mean": 4.8746006,
					"sd": 0.6390553014789095,
					"meanSE": 0.2857942190976927,
					"meanCI": {
						"lower": 4.081108639292386,
						"upper": 5.668092560707614,
						"level": 95.0
					},
					"minimum": 4.209955,
					"firstQuartile": 4.3502695,
					"median": 4.635849,
					"thirdQuartile": 5.518307500000001,
					"maximum": 5.799932
				}
			},
			"6a753dd1-f98c-5272-9b81-b5c1b4beabe6": {
				"id": {
					"col": {
						"uid": "261C4580-E8C4-49E0-BB27-A55C36C7A4DE",
						"title": "P84",
						"idx": 4
					}
				},
				"value": {
					"n": 5,
					"mean": 1.0173436,
					"sd": 0.39143979028491727,
					"meanSE": 0.17505719603506734,
					"meanCI": {
						"lower": 0.5313069049387869,
						"upper": 1.5033802950612132,
						"level": 95.0
					},
					"minimum": 0.41791,
					"firstQuartile": 0.6467240000000001,
					"median": 1.135453,
					"thirdQuartile": 1.3289084999999998,
					"maximum": 1.441549
				}
			},
			"8cbcba04-a6ce-57e5-b043-eef7ebe2e51c": {
				"id": {
					"col": {
						"uid": "81DF7F8C-D5D6-4E08-A3FE-D1F4DED24AFA",
						"title": "P178",
						"idx": 5
					}
				},
				"value": {
					"n": 5,
					"mean": 0.5613992,
					"sd": 0.14623161356799697,
					"meanSE": 0.06539676567950435,
					"meanCI": {
						"lower": 0.3798286700333731,
						"upper": 0.7429697299666269,
						"level": 95.0
					},
					"minimum": 0.436,
					"firstQuartile": 0.451444,
					"median": 0.469366,
					"thirdQuartile": 0.717371,
					"maximum": 0.760689
				}
			},
			"3366a5b9-67a3-5c5d-bb3d-2905bfe0eab9": {
				"id": {
					"col": {
						"uid": "992154CC-9BCC-458C-BF9E-501976A72FD1",
						"title": "P356",
						"idx": 6
					}
				},
				"value": {
					"n": 4,
					"mean": 0.660512,
					"sd": 0.3083350069021248,
					"meanSE": 0.1541675034510624,
					"meanCI": {
						"lower": 0.16988219824735312,
						"upper": 1.151141801752647,
						"level": 95.0
					},
					"minimum": 0.273751,
					"firstQuartile": 0.343269,
					"median": 0.718418,
					"thirdQuartile": 0.919849,
					"maximum": 0.931461
				}
			}
		}
	}
}
