# Supplementary material for: SOX2+ sustentacular cells are stem cells of the postnatal adrenal medulla
Source: Nat Commun. 2025 Jan 2;16:16. doi: 10.1038/s41467-024-55289-5 (PMC11696870; doi:10.1038/s41467-024-55289-5)
Supplement: Supplementary file 7 — Source Data [file 41467_2024_55289_MOESM7_ESM.zip › analyses/95AD763E-AC00-4596-A723-54E873055CF6/result_sheets/A18CADFE-BC42-41FD-9CCD-5CA36491F6AD.json]

{
	"@class": "AnalysisView",
	"uid": "A18CADFE-BC42-41FD-9CCD-5CA36491F6AD",
	"$id": "analyses/view.schema.json",
	"dataSheet": "3DA42B6A-A004-4C19-B28F-E4A62338232F",
	"name": "Multiple comparisons",
	"viewIdx": 1,
	"graphId": -1,
	"graphFlags": 0,
	"tabState": "SHOW",
	"isVisible": true,
	"isInternal": false,
	"isColumnLabelsVisible": false
}
