# Supplementary material for: SOX2+ sustentacular cells are stem cells of the postnatal adrenal medulla
Source: Nat Commun. 2025 Jan 2;16:16. doi: 10.1038/s41467-024-55289-5 (PMC11696870; doi:10.1038/s41467-024-55289-5)
Supplement: Supplementary file 7 — Source Data [file 41467_2024_55289_MOESM7_ESM.zip › analyses/95AD763E-AC00-4596-A723-54E873055CF6/result_sheets/BE047178-CCD4-432A-95CF-56DE1E89EC4C.json]

{
	"@class": "AnalysisView",
	"uid": "BE047178-CCD4-432A-95CF-56DE1E89EC4C",
	"$id": "analyses/view.schema.json",
	"dataSheet": "7E5A8B6B-3600-45BC-B1D4-F9DBA8A48A03",
	"name": "ANOVA results",
	"viewIdx": 0,
	"graphId": -1,
	"graphFlags": 0,
	"tabState": "SHOW",
	"isVisible": true,
	"isInternal": false,
	"isColumnLabelsVisible": false
}
