# Supplementary material for: SOX2+ sustentacular cells are stem cells of the postnatal adrenal medulla
Source: Nat Commun. 2025 Jan 2;16:16. doi: 10.1038/s41467-024-55289-5 (PMC11696870; doi:10.1038/s41467-024-55289-5)
Supplement: Supplementary file 7 — Source Data [file 41467_2024_55289_MOESM7_ESM.zip › analyses/95AD763E-AC00-4596-A723-54E873055CF6/sheet.json]

{
	"@class": "AnalysisSheet",
	"uid": "95AD763E-AC00-4596-A723-54E873055CF6",
	"fenID": 16,
	"title": "Figure S2a Ordinary one-way ANOVA of Ki67 Age",
	"isCustomTitle": true,
	"compatibility": [
		{
			"formatVersion": "1-0-0",
			"action": "disable"
		}
	],
	"$id": "analyses/sheet.schema.json",
	"analysisClass": "ONE_WAY_ANOVA",
	"isAllDataAnalyzed": true,
	"isCalculated": true,
	"currentResultSheet": "A18CADFE-BC42-41FD-9CCD-5CA36491F6AD",
	"preferredResultSheet": "BE047178-CCD4-432A-95CF-56DE1E89EC4C",
	"pairwiseComparisonsDataUid": "6A8100A2-19D0-42A0-A318-7B8B4BEBF6B2",
	"minRequiredVersion": {
		"major": 10,
		"minor": 0,
		"subminor": 0,
		"build": 0
	},
	"resultSheets": [
		{
			"uid": "BE047178-CCD4-432A-95CF-56DE1E89EC4C",
			"title": "ANOVA results"
		},
		{
			"uid": "A18CADFE-BC42-41FD-9CCD-5CA36491F6AD",
			"title": "Multiple comparisons"
		}
	],
	"inputDataSets": [
		{
			"uid": "4DA3ED4F-A2AB-4BCB-BC4B-C652BFED578E",
			"title": "P15",
			"idx": "A"
		},
		{
			"uid": "94DC270C-5552-44AC-B3B4-68B8347E1A9D",
			"title": "P17",
			"idx": "B"
		},
		{
			"uid": "EE11C741-C8C7-4817-995B-7E3D62BF94A9",
			"title": "P21",
			"idx": "C"
		},
		{
			"uid": "E29F2130-18E6-4AF6-A355-DA2FB21B8C53",
			"title": "P28",
			"idx": "D"
		},
		{
			"uid": "261C4580-E8C4-49E0-BB27-A55C36C7A4DE",
			"title": "P84",
			"idx": "E"
		},
		{
			"uid": "81DF7F8C-D5D6-4E08-A3FE-D1F4DED24AFA",
			"title": "P178",
			"idx": "F"
		},
		{
			"uid": "992154CC-9BCC-458C-BF9E-501976A72FD1",
			"title": "P356",
			"idx": "G"
		}
	],
	"inputSheets": [
		{
			"uid": "3D3B9338-326E-481A-ADAA-99079A38D156",
			"title": "Figure S2a Ki67+ by Age"
		}
	]
}
