# Supplementary material for: SOX2+ sustentacular cells are stem cells of the postnatal adrenal medulla
Source: Nat Commun. 2025 Jan 2;16:16. doi: 10.1038/s41467-024-55289-5 (PMC11696870; doi:10.1038/s41467-024-55289-5)
Supplement: Supplementary file 7 — Source Data [file 41467_2024_55289_MOESM7_ESM.zip › analyses/A5E33D9D-FCB3-44B2-8AD2-6986C541E8F1/parameters.json]

{
	"@class": "AnalysisParameters",
	"$id": "analyses/row_statistics/parameters.schema.json",
	"version": "0.0.0",
	"content": {
		"data": {
			"scope": "COLUMN"
		},
		"calc": {
			"statistics": "SUM"
		},
		"graph": {
			"create": false
		},
		"options": {
			"confidenceLevel": 95.0,
			"percentileLevel": 90.0
		}
	}
}
