# Supplementary material for: SOX2+ sustentacular cells are stem cells of the postnatal adrenal medulla
Source: Nat Commun. 2025 Jan 2;16:16. doi: 10.1038/s41467-024-55289-5 (PMC11696870; doi:10.1038/s41467-024-55289-5)
Supplement: Supplementary file 7 — Source Data [file 41467_2024_55289_MOESM7_ESM.zip › analyses/A5E33D9D-FCB3-44B2-8AD2-6986C541E8F1/result_sheets/8CE280BC-3038-4A40-9388-E37809254631.json]

{
	"@class": "AnalysisView",
	"uid": "8CE280BC-3038-4A40-9388-E37809254631",
	"$id": "analyses/view.schema.json",
	"dataSheet": "79F7D8D2-1998-40FD-9EDA-9C7018336594",
	"name": "Row totals",
	"viewIdx": 0,
	"graphId": -1,
	"graphFlags": 0,
	"tabState": "AUTO",
	"isVisible": true,
	"isInternal": false,
	"isColumnLabelsVisible": true,
	"graphDefaults": {
		"type": "binary"
	}
}
