# Supplementary material for: SOX2+ sustentacular cells are stem cells of the postnatal adrenal medulla
Source: Nat Commun. 2025 Jan 2;16:16. doi: 10.1038/s41467-024-55289-5 (PMC11696870; doi:10.1038/s41467-024-55289-5)
Supplement: Supplementary file 7 — Source Data [file 41467_2024_55289_MOESM7_ESM.zip › analyses/A5E33D9D-FCB3-44B2-8AD2-6986C541E8F1/sheet.json]

{
	"@class": "AnalysisSheet",
	"uid": "A5E33D9D-FCB3-44B2-8AD2-6986C541E8F1",
	"fenID": 10,
	"title": "*Row statistics of Copy of % cells/Total DAPI in CAM grafts",
	"isCustomTitle": true,
	"floatingNotes": [
		"6D31F038-0EE0-4E7D-BC85-70BC35CED1A6"
	],
	"$id": "analyses/sheet.schema.json",
	"analysisClass": "ROW_STATISTICS",
	"isAllDataAnalyzed": true,
	"isCalculated": false,
	"currentResultSheet": "8CE280BC-3038-4A40-9388-E37809254631",
	"defaultResultSheet": "8CE280BC-3038-4A40-9388-E37809254631",
	"preferredResultSheet": "8CE280BC-3038-4A40-9388-E37809254631",
	"minRequiredVersion": {
		"major": 4,
		"minor": 0,
		"subminor": 0,
		"build": 0
	},
	"resultSheets": [
		{
			"uid": "8CE280BC-3038-4A40-9388-E37809254631",
			"title": "Row totals"
		}
	],
	"inputDataSets": [],
	"inputSheets": []
}
