# Supplementary material for: SOX2+ sustentacular cells are stem cells of the postnatal adrenal medulla
Source: Nat Commun. 2025 Jan 2;16:16. doi: 10.1038/s41467-024-55289-5 (PMC11696870; doi:10.1038/s41467-024-55289-5)
Supplement: Supplementary file 7 — Source Data [file 41467_2024_55289_MOESM7_ESM.zip › analyses/D8926376-6118-4263-B5F2-6924B2CF9548/results.json]

{
	"@class": "AnalysisResults",
	"$id": "analyses/two_sample_tests/results.schema.json",
	"version": "0.0.0",
	"content": {
		"status": {
			"error": "VALID",
			"warning": []
		},
		"unpairedTTestModel": {
			"status": "VALID",
			"unpairedTTest": {
				"status": "VALID",
				"t": 3.1528119269703323,
				"df": 12.0,
				"pValue": {
					"value": 0.00833131236563157,
					"level": 0.05,
					"isSignificant": true,
					"state": "P_VALUE_EQUAL"
				}
			},
			"differenceOfMeans": {
				"n1": 8,
				"mean1": 2.4895995,
				"n2": 6,
				"mean2": 1.5968186666666666,
				"difference": -0.8927808333333336,
				"stdErrorOfDifference": 0.2831697081884753,
				"confidenceIntervalOfDifference": {
					"lower": -1.5097546265075086,
					"upper": -0.27580704015915847,
					"level": 95.0
				},
				"rSquared": 0.45305934336320053
			},
			"varianceTest": {
				"status": "VALID",
				"f": 3.6940153359725145,
				"dfNumerator": 5.0,
				"dfDenominator": 7.0,
				"pValue": {
					"value": 0.11792915232963837,
					"level": 0.05,
					"isSignificant": false,
					"state": "P_VALUE_EQUAL"
				}
			}
		},
		"descriptiveStatistics": {
			"sample1": {
				"id": {
					"col": {
						"uid": "BB59F1E1-13F7-4709-8C49-3E8D2ACDF541",
						"title": "Sox2CreERT2/+;Wlsfl/fl",
						"idx": 1
					}
				},
				"value": {
					"n": 6,
					"mean": 1.5968186666666666,
					"sd": 0.6917166634675405,
					"meanSE": 0.28239214534599066,
					"meanCI": {
						"lower": 0.870906547313893,
						"upper": 2.32273078601944,
						"level": 95.0
					},
					"minimum": 0.331363,
					"firstQuartile": 1.1422795,
					"median": 1.7964745,
					"thirdQuartile": 2.10913925,
					"maximum": 2.147744
				}
			},
			"sample2": {
				"id": {
					"col": {
						"uid": "D4FC35D8-EE74-43E1-B4FC-ED4596E75A3B",
						"title": "Sox2+/+;Wlsfl/fl",
						"idx": 0
					}
				},
				"value": {
					"n": 8,
					"mean": 2.4895995,
					"sd": 0.35989755058349593,
					"meanSE": 0.12724299927500923,
					"meanCI": {
						"lower": 2.1887176180689103,
						"upper": 2.79048138193109,
						"level": 95.0
					},
					"minimum": 1.870045,
					"firstQuartile": 2.3145825,
					"median": 2.447024,
					"thirdQuartile": 2.8266247499999997,
					"maximum": 2.988932
				}
			}
		},
		"compactLetterDisplay": {
			"status": "VALID",
			"letterCount": 2,
			"sampleCount": 2,
			"samples": {
				"6f717528-5efc-506d-a8ec-1ba149f135d3": {
					"id": {
						"col": {
							"uid": "D4FC35D8-EE74-43E1-B4FC-ED4596E75A3B",
							"title": "Sox2+/+;Wlsfl/fl",
							"idx": 0
						}
					},
					"value": "A"
				},
				"6e05f9cd-348d-5355-92ae-76835cb4b412": {
					"id": {
						"col": {
							"uid": "BB59F1E1-13F7-4709-8C49-3E8D2ACDF541",
							"title": "Sox2CreERT2/+;Wlsfl/fl",
							"idx": 1
						}
					},
					"value": "B"
				}
			}
		}
	}
}
