# Supplementary material for: SOX2+ sustentacular cells are stem cells of the postnatal adrenal medulla
Source: Nat Commun. 2025 Jan 2;16:16. doi: 10.1038/s41467-024-55289-5 (PMC11696870; doi:10.1038/s41467-024-55289-5)
Supplement: Supplementary file 7 — Source Data [file 41467_2024_55289_MOESM7_ESM.zip › analyses/D8926376-6118-4263-B5F2-6924B2CF9548/result_sheets/167F58EA-E73E-4249-9C8C-9D3977336E4B.json]

{
	"@class": "AnalysisView",
	"uid": "167F58EA-E73E-4249-9C8C-9D3977336E4B",
	"$id": "analyses/view.schema.json",
	"dataSheet": "18D75D53-DDB5-4815-9E73-07433634AB76",
	"name": "Tabular results",
	"viewIdx": 0,
	"graphId": -1,
	"graphFlags": 0,
	"tabState": "AUTO",
	"isVisible": true,
	"isInternal": false,
	"isColumnLabelsVisible": false
}
