# Supplementary material for: SOX2+ sustentacular cells are stem cells of the postnatal adrenal medulla
Source: Nat Commun. 2025 Jan 2;16:16. doi: 10.1038/s41467-024-55289-5 (PMC11696870; doi:10.1038/s41467-024-55289-5)
Supplement: Supplementary file 7 — Source Data [file 41467_2024_55289_MOESM7_ESM.zip › analyses/D8926376-6118-4263-B5F2-6924B2CF9548/sheet.json]

{
	"@class": "AnalysisSheet",
	"uid": "D8926376-6118-4263-B5F2-6924B2CF9548",
	"fenID": 12,
	"title": "Figure 5f Unpaired t test of %KI67+/total nuclei Sox2CreERT2/+;Wlsf/f vs control",
	"isCustomTitle": true,
	"$id": "analyses/sheet.schema.json",
	"analysisClass": "T_TESTS_AND_NONPARAMETRIC",
	"isAllDataAnalyzed": true,
	"isCalculated": true,
	"currentResultSheet": "167F58EA-E73E-4249-9C8C-9D3977336E4B",
	"preferredResultSheet": "167F58EA-E73E-4249-9C8C-9D3977336E4B",
	"pairwiseComparisonsDataUid": "E6D0A786-CD82-44D9-9A71-6D915E26713D",
	"minRequiredVersion": {
		"major": 9,
		"minor": 0,
		"subminor": 0,
		"build": 0
	},
	"resultSheets": [
		{
			"uid": "167F58EA-E73E-4249-9C8C-9D3977336E4B",
			"title": "Tabular results",
			"idx": "0"
		},
		{
			"uid": "F5D6BF97-2384-4231-9063-80F20ED6D874",
			"title": "Estimation Plot",
			"idx": "8"
		}
	],
	"inputDataSets": [
		{
			"uid": "D4FC35D8-EE74-43E1-B4FC-ED4596E75A3B",
			"title": "Sox2+/+;Wlsfl/fl",
			"idx": "A"
		},
		{
			"uid": "BB59F1E1-13F7-4709-8C49-3E8D2ACDF541",
			"title": "Sox2CreERT2/+;Wlsfl/fl",
			"idx": "B"
		}
	],
	"inputSheets": [
		{
			"uid": "BAA2AF6D-6AFC-4304-BDE8-88C3BF22C9BE",
			"title": "Figure 5f %KI67+/total nuclei Sox2CreERT2/+;Wlsf/f vs control"
		}
	]
}
