# Supplementary material for: SOX2+ sustentacular cells are stem cells of the postnatal adrenal medulla
Source: Nat Commun. 2025 Jan 2;16:16. doi: 10.1038/s41467-024-55289-5 (PMC11696870; doi:10.1038/s41467-024-55289-5)
Supplement: Supplementary file 7 — Source Data [file 41467_2024_55289_MOESM7_ESM.zip › analyses/D991FAE0-E031-4DE3-9773-A7BE38304385/result_sheets/8CF8D45A-9431-4208-B844-DBBDB8378CFC.json]

{
	"@class": "AnalysisView",
	"uid": "8CF8D45A-9431-4208-B844-DBBDB8378CFC",
	"$id": "analyses/view.schema.json",
	"dataSheet": "BA35F25B-1924-4448-B18A-0C205136F474",
	"name": "Row means with SD",
	"viewIdx": 0,
	"graphId": -1,
	"graphFlags": 0,
	"tabState": "AUTO",
	"isVisible": true,
	"isInternal": false,
	"isColumnLabelsVisible": true,
	"graphDefaults": {
		"type": "binary"
	}
}
