# Supplementary material for: SOX2+ sustentacular cells are stem cells of the postnatal adrenal medulla
Source: Nat Commun. 2025 Jan 2;16:16. doi: 10.1038/s41467-024-55289-5 (PMC11696870; doi:10.1038/s41467-024-55289-5)
Supplement: Supplementary file 7 — Source Data [file 41467_2024_55289_MOESM7_ESM.zip › data/sets/11FBE850-3491-4001-9C9C-CBA9D7A7A0ED.json]

{
	"@class": "DataSet",
	"$id": "sheets/data_sheet/data_table/data_set.schema.json",
	"uid": "11FBE850-3491-4001-9C9C-CBA9D7A7A0ED",
	"fenID": 210,
	"format": "text",
	"attributes": [
		"DS_ATTR_RT"
	],
	"replicates": [
		{
			"@class": "DriverReplicate",
			"valueType": "string",
			"commonAttributes": [
				"NUMERIC"
			],
			"decimalsLength": 15,
			"significantDigitsCount": 7,
			"cellTextFormats": {
				"0": [
					{
						"range": "0~4",
						"attributes": {
							"italic": true
						}
					},
					{
						"range": "4~7",
						"attributes": {
							"italic": true,
							"horizontalAlignment": "left",
							"baseline": "superscript"
						}
					},
					{
						"range": "7~11",
						"attributes": {
							"italic": true,
							"horizontalAlignment": "left"
						}
					},
					{
						"range": "11~16",
						"attributes": {
							"italic": true,
							"horizontalAlignment": "left",
							"baseline": "superscript"
						}
					}
				],
				"1": [
					{
						"range": "0~4",
						"attributes": {
							"italic": true
						}
					},
					{
						"range": "4~13",
						"attributes": {
							"italic": true,
							"horizontalAlignment": "left",
							"baseline": "superscript"
						}
					},
					{
						"range": "13~17",
						"attributes": {
							"italic": true,
							"horizontalAlignment": "left"
						}
					},
					{
						"range": "17~22",
						"attributes": {
							"italic": true,
							"horizontalAlignment": "left",
							"baseline": "superscript"
						}
					}
				]
			},
			"lastRow": 1,
			"firstRow": 0
		}
	]
}
