# Supplementary material for: SOX2+ sustentacular cells are stem cells of the postnatal adrenal medulla
Source: Nat Commun. 2025 Jan 2;16:16. doi: 10.1038/s41467-024-55289-5 (PMC11696870; doi:10.1038/s41467-024-55289-5)
Supplement: Supplementary file 7 — Source Data [file 41467_2024_55289_MOESM7_ESM.zip › data/sets/1E78D448-4A6A-4174-A80A-BCFEBA6A8496.json]

{
	"@class": "DataSet",
	"$id": "sheets/data_sheet/data_table/data_set.schema.json",
	"uid": "1E78D448-4A6A-4174-A80A-BCFEBA6A8496",
	"fenID": 272,
	"format": "text",
	"attributes": [
		"DS_ATTR_Y"
	],
	"replicates": [
		{
			"@class": "DriverReplicate",
			"valueType": "string",
			"commonAttributes": [
				"NUMERIC"
			],
			"decimalsLength": 15,
			"significantDigitsCount": 7,
			"cellAlignments": [
				{
					"rows": "22~23",
					"attributes": "left"
				}
			],
			"cellAttributes": [
				{
					"rows": "22",
					"attributes": [
						"SECTION_TITLE"
					]
				}
			],
			"lastRow": 23,
			"firstRow": 22
		}
	]
}
