# Supplementary material for: SOX2+ sustentacular cells are stem cells of the postnatal adrenal medulla
Source: Nat Commun. 2025 Jan 2;16:16. doi: 10.1038/s41467-024-55289-5 (PMC11696870; doi:10.1038/s41467-024-55289-5)
Supplement: Supplementary file 7 — Source Data [file 41467_2024_55289_MOESM7_ESM.zip › data/sets/3B772B64-18AD-42B2-9671-5C12E3722890.json]

{
	"@class": "DataSet",
	"$id": "sheets/data_sheet/data_table/data_set.schema.json",
	"uid": "3B772B64-18AD-42B2-9671-5C12E3722890",
	"fenID": 217,
	"format": "y_single",
	"title": {
		"string": "Sox2CreERT2/+;Wlsfl/fl\r-\rSox2+/+;Wlsfl/fl",
		"version": 1,
		"formatting": [
			{
				"range": "0~3",
				"attributes": {
					"italic": true
				}
			},
			{
				"range": "4~12",
				"attributes": {
					"italic": true,
					"horizontalAlignment": "center",
					"baseline": "superscript"
				}
			},
			{
				"range": "13~16",
				"attributes": {
					"italic": true,
					"horizontalAlignment": "center"
				}
			},
			{
				"range": "17~21",
				"attributes": {
					"italic": true,
					"horizontalAlignment": "center",
					"baseline": "superscript"
				}
			},
			{
				"range": "22~24",
				"attributes": {}
			},
			{
				"range": "25~28",
				"attributes": {
					"italic": true
				}
			},
			{
				"range": "29~31",
				"attributes": {
					"italic": true,
					"horizontalAlignment": "center",
					"baseline": "superscript"
				}
			},
			{
				"range": "32~35",
				"attributes": {
					"italic": true,
					"horizontalAlignment": "center"
				}
			},
			{
				"range": "36~40",
				"attributes": {
					"italic": true,
					"horizontalAlignment": "center",
					"baseline": "superscript"
				}
			}
		]
	},
	"attributes": [
		"DS_ATTR_Y"
	],
	"replicates": [
		{
			"@class": "DriverReplicate",
			"valueType": "real",
			"commonAttributes": [
				"NUMERIC"
			],
			"decimalsLength": 3,
			"significantDigitsCount": 7,
			"lastRow": 2,
			"firstRow": 0
		}
	]
}
