# Supplementary material for: SOX2+ sustentacular cells are stem cells of the postnatal adrenal medulla
Source: Nat Commun. 2025 Jan 2;16:16. doi: 10.1038/s41467-024-55289-5 (PMC11696870; doi:10.1038/s41467-024-55289-5)
Supplement: Supplementary file 7 — Source Data [file 41467_2024_55289_MOESM7_ESM.zip › data/sets/804C650F-A72A-425F-B23F-17974F5969C6.json]

{
	"@class": "DataSet",
	"$id": "sheets/data_sheet/data_table/data_set.schema.json",
	"uid": "804C650F-A72A-425F-B23F-17974F5969C6",
	"fenID": 256,
	"format": "text",
	"attributes": [
		"DS_ATTR_RT"
	],
	"replicates": [
		{
			"@class": "DriverReplicate",
			"valueType": "string",
			"commonAttributes": [
				"NUMERIC"
			],
			"decimalsLength": 15,
			"significantDigitsCount": 7,
			"cellAlignments": [
				{
					"rows": "0",
					"attributes": "left"
				},
				{
					"rows": "2~4",
					"attributes": "left"
				},
				{
					"rows": "6~11",
					"attributes": "left"
				},
				{
					"rows": "13~18",
					"attributes": "left"
				},
				{
					"rows": "20~24",
					"attributes": "left"
				},
				{
					"rows": "26~28",
					"attributes": "left"
				}
			],
			"cellAttributes": [
				{
					"rows": "6",
					"attributes": [
						"SECTION_TITLE"
					]
				},
				{
					"rows": "13",
					"attributes": [
						"SECTION_TITLE"
					]
				},
				{
					"rows": "20",
					"attributes": [
						"SECTION_TITLE"
					]
				},
				{
					"rows": "26",
					"attributes": [
						"SECTION_TITLE"
					]
				}
			],
			"lastRow": 28,
			"firstRow": 0
		}
	]
}
