# Supplementary material for: SOX2+ sustentacular cells are stem cells of the postnatal adrenal medulla
Source: Nat Commun. 2025 Jan 2;16:16. doi: 10.1038/s41467-024-55289-5 (PMC11696870; doi:10.1038/s41467-024-55289-5)
Supplement: Supplementary file 7 — Source Data [file 41467_2024_55289_MOESM7_ESM.zip › data/sets/97EEE03A-B2A3-4281-A1BB-7550732FFD75.json]

{
	"@class": "DataSet",
	"$id": "sheets/data_sheet/data_table/data_set.schema.json",
	"uid": "97EEE03A-B2A3-4281-A1BB-7550732FFD75",
	"fenID": 213,
	"format": "text",
	"attributes": [
		"DS_ATTR_Y"
	],
	"replicates": [
		{
			"@class": "DriverReplicate",
			"valueType": "string",
			"commonAttributes": [
				"NUMERIC"
			],
			"decimalsLength": 15,
			"significantDigitsCount": 7,
			"cellAlignments": [
				{
					"rows": "0",
					"attributes": "left"
				},
				{
					"rows": "2~4",
					"attributes": "left"
				},
				{
					"rows": "7~11",
					"attributes": "left"
				},
				{
					"rows": "14~18",
					"attributes": "left"
				},
				{
					"rows": "21~24",
					"attributes": "left"
				},
				{
					"rows": "27~28",
					"attributes": "left"
				}
			],
			"cellTextFormats": {
				"2": [
					{
						"range": "0~4",
						"attributes": {
							"italic": true
						}
					},
					{
						"range": "4~13",
						"attributes": {
							"italic": true,
							"horizontalAlignment": "center",
							"baseline": "superscript"
						}
					},
					{
						"range": "13~17",
						"attributes": {
							"italic": true,
							"horizontalAlignment": "center"
						}
					},
					{
						"range": "17~22",
						"attributes": {
							"italic": true,
							"horizontalAlignment": "center",
							"baseline": "superscript"
						}
					}
				],
				"4": [
					{
						"range": "0~4",
						"attributes": {
							"italic": true
						}
					},
					{
						"range": "4~7",
						"attributes": {
							"italic": true,
							"horizontalAlignment": "center",
							"baseline": "superscript"
						}
					},
					{
						"range": "7~11",
						"attributes": {
							"italic": true,
							"horizontalAlignment": "center"
						}
					},
					{
						"range": "11~16",
						"attributes": {
							"italic": true,
							"horizontalAlignment": "center",
							"baseline": "superscript"
						}
					}
				]
			},
			"lastRow": 28,
			"firstRow": 0
		}
	]
}
