# Supplementary material for: SOX2+ sustentacular cells are stem cells of the postnatal adrenal medulla
Source: Nat Commun. 2025 Jan 2;16:16. doi: 10.1038/s41467-024-55289-5 (PMC11696870; doi:10.1038/s41467-024-55289-5)
Supplement: Supplementary file 7 — Source Data [file 41467_2024_55289_MOESM7_ESM.zip › data/sets/B3FC15DA-CA2E-4FFE-9966-B615424355C2.json]

{
	"@class": "DataSet",
	"$id": "sheets/data_sheet/data_table/data_set.schema.json",
	"uid": "B3FC15DA-CA2E-4FFE-9966-B615424355C2",
	"fenID": 283,
	"format": "text",
	"attributes": [
		"DS_ATTR_RT"
	],
	"replicates": [
		{
			"@class": "DriverReplicate",
			"valueType": "string",
			"commonAttributes": [
				"NUMERIC"
			],
			"decimalsLength": 15,
			"significantDigitsCount": 7,
			"cellAlignments": [
				{
					"rows": "0~2",
					"attributes": "left"
				},
				{
					"rows": "4~10",
					"attributes": "left"
				},
				{
					"rows": "12~18",
					"attributes": "left"
				}
			],
			"cellTextFormats": {
				"9": [
					{
						"range": "0~10",
						"attributes": {}
					},
					{
						"range": "10~14",
						"attributes": {
							"horizontalAlignment": "left"
						}
					}
				],
				"17": [
					{
						"range": "0~10",
						"attributes": {}
					},
					{
						"range": "10~14",
						"attributes": {
							"horizontalAlignment": "left"
						}
					}
				]
			},
			"cellAttributes": [
				{
					"rows": "4",
					"attributes": [
						"SECTION_TITLE"
					]
				},
				{
					"rows": "12",
					"attributes": [
						"SECTION_TITLE"
					]
				}
			],
			"lastRow": 18,
			"firstRow": 0
		}
	]
}
