# Supplementary material for: SOX2+ sustentacular cells are stem cells of the postnatal adrenal medulla
Source: Nat Commun. 2025 Jan 2;16:16. doi: 10.1038/s41467-024-55289-5 (PMC11696870; doi:10.1038/s41467-024-55289-5)
Supplement: Supplementary file 7 — Source Data [file 41467_2024_55289_MOESM7_ESM.zip › data/sets/ED624766-1F01-4705-8E36-25F332BF6879.json]

{
	"@class": "DataSet",
	"$id": "sheets/data_sheet/data_table/data_set.schema.json",
	"uid": "ED624766-1F01-4705-8E36-25F332BF6879",
	"fenID": 37,
	"format": "y_replicates",
	"title": "P42",
	"attributes": [
		"DS_ATTR_Y"
	],
	"replicate ranges": [
		{
			"range": "0~5",
			"replicate": {
				"@class": "DriverReplicate",
				"valueType": "real",
				"commonAttributes": [
					"NUMERIC"
				],
				"decimalsLength": 6,
				"significantDigitsCount": 7,
				"lastRow": 0,
				"firstRow": 0
			}
		}
	]
}
