# Supplementary material for: SOX2+ sustentacular cells are stem cells of the postnatal adrenal medulla
Source: Nat Commun. 2025 Jan 2;16:16. doi: 10.1038/s41467-024-55289-5 (PMC11696870; doi:10.1038/s41467-024-55289-5)
Supplement: Supplementary file 7 — Source Data [file 41467_2024_55289_MOESM7_ESM.zip › data/sheets/0107E745-E227-48B5-B733-02BD49302EEC/sheet.json]

{
	"@class": "DataSheet",
	"$id": "sheets/data_sheet/data_sheet.schema.json",
	"uid": "0107E745-E227-48B5-B733-02BD49302EEC",
	"fenID": 34,
	"title": "Figure 4c Lineage tracing data - Ordinary one-way ANOVA of For sta:ANOVA results",
	"isCollapsed": true,
	"isCustomTitle": true,
	"table": {
		"@class": "DataTable",
		"$id": "sheets/data_sheet/data_table/data_table.schema.json",
		"uid": "CE21D996-5858-4D2A-99BE-9519DF7C3FAF",
		"format": "view",
		"dataFormat": "text",
		"rowTitlesDataSet": "FDA80637-4831-4AA8-A529-C887BB3E0620",
		"dataSets": [
			"E2B4249C-A784-4185-832E-F95A57EC072D",
			"D02B1FE1-9DFF-4230-AFA9-12FD098C0370",
			"4874CB32-5C19-4EE1-8AAD-01829468506C",
			"92FE6DB7-CF6F-418F-BE0F-4B59A4A68758",
			"E47204F2-BD49-4223-95B7-4B42DC42431D"
		]
	},
	"font": {
		"family": "Arial",
		"size": 12.0
	},
	"flags": [
		"ANALYSIS_VIEW"
	],
	"titleWidth": 60,
	"xSubColWidth": 60,
	"maxDataSets": 2048,
	"maxRow": 500000,
	"selectionRange": {
		"startCell": {
			"row": 0,
			"column": 0,
			"subcolumn": 0
		},
		"endCell": {
			"row": 0,
			"column": 0,
			"subcolumn": 0
		}
	},
	"anchorRow": 0,
	"anchorColumn": 0,
	"firstSubColumn": 0,
	"columnWidths": [
		{
			"number": 0,
			"width": 499.0
		},
		{
			"number": 3,
			"width": 157.0
		}
	],
	"rowTitlesWidth": 409,
	"subColumnTitleType": "default"
}
