# Supplementary material for: SOX2+ sustentacular cells are stem cells of the postnatal adrenal medulla
Source: Nat Commun. 2025 Jan 2;16:16. doi: 10.1038/s41467-024-55289-5 (PMC11696870; doi:10.1038/s41467-024-55289-5)
Supplement: Supplementary file 7 — Source Data [file 41467_2024_55289_MOESM7_ESM.zip › data/sheets/0700A1CB-78F4-468B-9987-3E267BDC29BF/floating_notes/DE361856-EE51-42E7-82AD-B7594828C0DE.json]

{
	"@class": "FloatingNote",
	"$id": "floating_note/floating_note.schema.json",
	"color": "yellow",
	"text": {
		"string": "Only the values entered into column A will be automatically graphed. Use New...Graph to plot other columns.",
		"version": 1,
		"formatting": [
			{
				"range": "0~106",
				"attributes": {
					"fontSize": 10.0
				}
			}
		]
	},
	"position": "434;88",
	"positionCollapsed": "0;0",
	"size": {
		"width": 214.0,
		"height": 100.0
	},
	"screenWidth": {
		"width": 2560.0,
		"height": 1440.0
	},
	"screenDPI": 96,
	"isAuto": false,
	"isCollapsed": false,
	"isReadOnly": false,
	"uid": "DE361856-EE51-42E7-82AD-B7594828C0DE",
	"fenID": 4
}
