# Supplementary material for: SOX2+ sustentacular cells are stem cells of the postnatal adrenal medulla
Source: Nat Commun. 2025 Jan 2;16:16. doi: 10.1038/s41467-024-55289-5 (PMC11696870; doi:10.1038/s41467-024-55289-5)
Supplement: Supplementary file 7 — Source Data [file 41467_2024_55289_MOESM7_ESM.zip › data/sheets/0700A1CB-78F4-468B-9987-3E267BDC29BF/sheet.json]

{
	"@class": "DataSheet",
	"$id": "sheets/data_sheet/data_sheet.schema.json",
	"uid": "0700A1CB-78F4-468B-9987-3E267BDC29BF",
	"fenID": 28,
	"title": "Figure 3g % cells/Total DAPI in CAM grafts",
	"isCustomTitle": true,
	"floatingNotes": [
		"DE361856-EE51-42E7-82AD-B7594828C0DE"
	],
	"table": {
		"@class": "DataTable",
		"$id": "sheets/data_sheet/data_table/data_table.schema.json",
		"uid": "3A2BE348-B12C-49BD-B27B-67CD11ED0DDB",
		"format": "grouped",
		"dataFormat": "y_replicates",
		"replicatesCount": 6,
		"dataSets": [
			"AF05387A-0039-4D41-BF07-D548F1F30B9A",
			"B052D454-859A-49DC-9C93-549B0D79D74C"
		]
	},
	"font": {
		"family": "Arial",
		"size": 10.0
	},
	"titleWidth": 32,
	"xSubColWidth": 32,
	"maxDataSets": 2048,
	"maxRow": 500000,
	"selectionRange": {
		"startCell": {
			"row": 7,
			"column": 0,
			"subcolumn": 3
		},
		"endCell": {
			"row": 7,
			"column": 0,
			"subcolumn": 3
		}
	},
	"anchorRow": 0,
	"anchorColumn": 0,
	"firstSubColumn": 0,
	"rowTitlesWidth": 39,
	"subColumnTitleType": "default"
}
