# Supplementary material for: SOX2+ sustentacular cells are stem cells of the postnatal adrenal medulla
Source: Nat Commun. 2025 Jan 2;16:16. doi: 10.1038/s41467-024-55289-5 (PMC11696870; doi:10.1038/s41467-024-55289-5)
Supplement: Supplementary file 7 — Source Data [file 41467_2024_55289_MOESM7_ESM.zip › data/sheets/18D75D53-DDB5-4815-9E73-07433634AB76/sheet.json]

{
	"@class": "DataSheet",
	"$id": "sheets/data_sheet/data_sheet.schema.json",
	"uid": "18D75D53-DDB5-4815-9E73-07433634AB76",
	"fenID": 37,
	"title": "Figure 5f Unpaired t test of %KI67+/total nuclei Sox2CreERT2/+;W:Tabular results",
	"isCustomTitle": true,
	"table": {
		"@class": "DataTable",
		"$id": "sheets/data_sheet/data_table/data_table.schema.json",
		"uid": "8535665D-AC1F-415B-A6AC-9E7AB5646572",
		"format": "view",
		"dataFormat": "text",
		"rowTitlesDataSet": "8013DA98-8A5C-41F2-ABBD-BDFB231B6B57",
		"dataSets": [
			"52C80C2F-D731-47C5-88EB-8A29CEFDD61E"
		]
	},
	"font": {
		"family": "Arial",
		"size": 10.0
	},
	"flags": [
		"ANALYSIS_VIEW",
		"NOT_DATA_FOLDER"
	],
	"titleWidth": 32,
	"xSubColWidth": 32,
	"maxDataSets": 2048,
	"maxRow": 500000,
	"selectionRange": {
		"startCell": {
			"row": 0,
			"column": 0,
			"subcolumn": 0
		},
		"endCell": {
			"row": 0,
			"column": 0,
			"subcolumn": 0
		}
	},
	"anchorRow": 0,
	"anchorColumn": 0,
	"firstSubColumn": 0,
	"columnWidths": [
		{
			"number": 0,
			"width": 553.0
		}
	],
	"xRowWidth": 0,
	"rowTitlesWidth": 382,
	"subColumnTitleType": "default"
}
